# Supplementary material for: Detection of Tuberculosis by The Analysis of Exhaled Breath Particles with High-resolution Mass Spectrometry
Source: Sci Rep. 2020 May 6;10:7647. doi: 10.1038/s41598-020-64637-6 (PMC7203136; doi:10.1038/s41598-020-64637-6)
Supplement: Supplementary file 1 — Supplementary information. [file 41598_2020_64637_MOESM1_ESM.xlsx]

## Sheet: SAMResults
Supplemental Table 2. SAM analysis of features extracted from positive ion and negative ion mode. Since SAM was initially designed for genomics studies, "Gene ID" means "Signal ID" in "RawPos" and "RawNeg".
Positive ion mode
Genes up
Gene ID Gene Name Score(d) Numerator(r) Denominator(s+s0) Fold Change q-value(%)												[715,] g848 848 0.424 1.37 3.233 5.947 0
[1,] g722 722 0.77 1.887 2.452 443.008 0												[716,] g2978 2978 0.422 1.302 3.083 5.158 0
[2,] g813 813 0.768 1.887 2.458 455.089 0												[717,] g1735 1735 0.422 1.336 3.164 5.526 0
[3,] g1436 1436 0.768 1.865 2.429 118.546 0												[718,] g764 764 0.422 1.362 3.228 5.842 0
[4,] g528 528 0.765 1.862 2.433 136.4 0												[719,] g3485 3485 0.422 1.736 4.116 21.737 0
[5,] g887 887 0.765 1.885 2.465 456.947 0												[720,] g1624 1624 0.421 1.331 3.159 5.474 0
[6,] g955 955 0.764 1.893 2.476 1761.393 0												[721,] g2314 2314 0.421 1.331 3.162 5.474 0
[7,] g962 962 0.764 1.889 2.472 656.721 0												[722,] g1439 1439 0.421 1.326 3.153 5.421 0
[8,] g660 660 0.764 1.881 2.462 266.013 0												[723,] g3467 3467 0.42 1.257 2.994 4.737 0
[9,] g1075 1075 0.763 1.892 2.479 1267.357 0												[724,] g1176 1176 0.419 1.718 4.095 19.368 0
[10,] g704 704 0.763 1.89 2.477 744.384 0												[725,] g711 711 0.419 1.192 2.845 4.212 0
[11,] g1693 1693 0.763 1.884 2.471 344.833 0												[726,] g2752 2752 0.419 1.317 3.144 5.316 0
[12,] g841 841 0.762 1.882 2.469 278.691 0												[727,] g2183 2183 0.418 1.317 3.147 5.316 0
[13,] g623 623 0.762 1.885 2.474 373.391 0												[728,] g3632 3632 0.418 1.07 2.559 3.255 0
[14,] g1183 1183 0.761 1.893 2.486 2419.276 0												[729,] g3679 3679 0.418 1.703 4.078 17.842 0
[15,] g565 565 0.761 1.876 2.464 187.108 0												[730,] g1903 1903 0.417 1.317 3.156 5.316 0
[16,] g1285 1285 0.76 1.893 2.49 1651.194 0												[731,] g1349 1349 0.417 1.307 3.137 5.211 0
[17,] g1388 1388 0.76 1.892 2.489 1264.918 0												[732,] g438 438 0.416 1.362 3.27 5.842 0
[18,] g1492 1492 0.76 1.882 2.476 274.38 0												[733,] g2319 2319 0.416 1.307 3.142 5.211 0
[19,] g1295 1295 0.76 1.892 2.491 1544.83 0												[734,] g3452 3452 0.415 1.302 3.136 5.158 0
[20,] g876 876 0.76 1.893 2.491 1625.307 0												[735,] g2375 2375 0.414 1.296 3.128 5.105 0
[21,] g2988 2988 0.759 1.889 2.489 670.605 0												[736,] g1721 1721 0.414 1.296 3.129 5.105 0
[22,] g1491 1491 0.759 1.891 2.491 908.872 0												[737,] g1069 1069 0.414 1.303 3.151 5.434 0
[23,] g2627 2627 0.758 1.888 2.49 545.376 0												[738,] g857 857 0.413 1.17 2.831 4.058 0
[24,] g2815 2815 0.758 1.889 2.491 624.498 0												[739,] g1618 1618 0.413 1.17 2.831 4.058 0
[25,] g3164 3164 0.758 1.889 2.493 667.98 0												[740,] g1659 1659 0.413 1.289 3.122 5.032 0
[26,] g989 989 0.758 1.871 2.469 152.548 0												[741,] g4439 4439 0.412 1.657 4.024 14.211 0
[27,] g1692 1692 0.758 1.889 2.492 591.507 0												[742,] g1315 1315 0.412 1.187 2.884 4.18 0
[28,] g1401 1401 0.758 1.891 2.496 887.756 0												[743,] g587 587 0.411 1.099 2.673 3.618 0
[29,] g1403 1403 0.756 1.888 2.498 523.794 0												[744,] g1292 1292 0.411 1.28 3.117 4.947 0
[30,] g3987 3987 0.756 1.886 2.496 427.994 0												[745,] g288 288 0.41 1.291 3.151 5.053 0
[31,] g833 833 0.755 1.87 2.476 146.736 0												[746,] g1947 1947 0.41 1.639 4.003 13.158 0
[32,] g3589 3589 0.755 1.883 2.494 300.239 0												[747,] g533 533 0.409 1.28 3.127 4.947 0
[33,] g2263 2263 0.755 1.883 2.495 312.78 0												[748,] g2408 2408 0.409 1.291 3.158 5.053 0
[34,] g2989 2989 0.755 1.854 2.457 87.803 0												[749,] g1021 1021 0.409 1.269 3.106 4.842 0
[35,] g1210 1210 0.753 1.868 2.482 135.898 0												[750,] g1448 1448 0.408 1.275 3.12 4.895 0
[36,] g1101 1101 0.752 1.871 2.487 151.693 0												[751,] g1846 1846 0.408 1.63 3.993 12.684 0
[37,] g755 755 0.752 1.883 2.503 296.653 0												[752,] g3249 3249 0.408 1.267 3.104 4.826 0
[38,] g3267 3267 0.752 1.87 2.486 142.277 0												[753,] g449 449 0.408 1.628 3.99 12.579 0
[39,] g255 255 0.752 1.887 2.509 426.037 0												[754,] g1196 1196 0.408 1.269 3.114 4.842 0
[40,] g2090 2090 0.752 1.878 2.498 208.638 0												[755,] g1085 1085 0.407 1.147 2.816 3.905 0
[41,] g3165 3165 0.751 1.868 2.489 135.622 0												[756,] g1188 1188 0.407 1.147 2.816 3.905 0
[42,] g2025 2025 0.75 1.877 2.502 205.047 0												[757,] g1317 1317 0.407 1.147 2.816 3.905 0
[43,] g526 526 0.75 1.891 2.522 958.791 0												[758,] g712 712 0.407 1.621 3.981 12.211 0
[44,] g2040 2040 0.749 1.888 2.521 573.784 0												[759,] g1449 1449 0.407 1.263 3.105 4.789 0
[45,] g298 298 0.748 1.889 2.525 627.39 0												[760,] g1687 1687 0.407 1.263 3.105 4.789 0
[46,] g344 344 0.748 1.891 2.527 818.78 0												[761,] g995 995 0.407 1.297 3.191 5.035 0
[47,] g1062 1062 0.747 1.893 2.534 2027.902 0												[762,] g714 714 0.406 1.615 3.975 11.947 0
[48,] g812 812 0.747 1.884 2.522 323.418 0												[763,] g978 978 0.406 1.081 2.664 3.517 0
[49,] g720 720 0.747 1.888 2.528 545.8 0												[764,] g3554 3554 0.405 1.257 3.101 4.737 0
[50,] g1110 1110 0.747 1.868 2.502 131.938 0												[765,] g3148 3148 0.405 1.257 3.105 4.737 0
[51,] g356 356 0.746 1.882 2.521 278.254 0												[766,] g1065 1065 0.402 1.586 3.941 10.737 0
[52,] g1298 1298 0.746 1.859 2.491 93.302 0												[767,] g4136 4136 0.402 1.585 3.939 10.684 0
[53,] g3681 3681 0.746 1.875 2.513 179.714 0												[768,] g759 759 0.402 1.579 3.932 10.474 0
[54,] g316 316 0.745 1.878 2.52 218.284 0												[769,] g944 944 0.401 1.122 2.8 3.752 0
[55,] g482 482 0.745 1.882 2.525 273.009 0												[770,] g1079 1079 0.401 1.122 2.8 3.752 0
[56,] g2212 2212 0.744 1.884 2.531 364.107 0												[771,] g381 381 0.401 1.232 3.077 4.526 0
[57,] g3588 3588 0.744 1.888 2.537 504.667 0												[772,] g3376 3376 0.4 1.567 3.918 10.053 0
[58,] g1709 1709 0.744 1.858 2.498 128.975 0												[773,] g4247 4247 0.398 1.555 3.905 9.684 0
[59,] g3375 3375 0.743 1.877 2.526 205.069 0												[774,] g1114 1114 0.398 1.55 3.899 9.526 0
[60,] g653 653 0.743 1.889 2.542 646.28 0												[775,] g624 624 0.397 1.545 3.893 9.368 0
[61,] g1708 1708 0.743 1.879 2.529 222.62 0												[776,] g1226 1226 0.396 1.213 3.06 4.368 0
[62,] g3790 3790 0.742 1.886 2.541 404.265 0												[777,] g2204 2204 0.396 1.213 3.061 4.368 0
[63,] g557 557 0.742 1.88 2.534 236.315 0												[778,] g4156 4156 0.396 1.538 3.884 9.158 0
[64,] g407 407 0.741 1.825 2.464 50.952 0												[779,] g1657 1657 0.396 1.213 3.065 4.368 0
[65,] g216 216 0.74 1.888 2.55 527.307 0												[780,] g55 55 0.395 1.111 2.811 3.684 0
[66,] g3986 3986 0.74 1.883 2.545 303.421 0												[781,] g920 920 0.395 1.239 3.138 4.579 0
[67,] g750 750 0.739 1.885 2.552 348.655 0												[782,] g760 760 0.394 1.524 3.868 8.789 0
[68,] g454 454 0.739 1.892 2.562 1370.247 0												[783,] g1433 1433 0.394 1.213 3.079 4.368 0
[69,] g518 518 0.739 1.89 2.559 701.702 0												[784,] g1052 1052 0.394 1.096 2.783 3.599 0
[70,] g555 555 0.738 1.878 2.544 217.824 0												[785,] g1378 1378 0.391 1.192 3.044 4.211 0
[71,] g886 886 0.738 1.875 2.54 179.322 0												[786,] g331 331 0.391 1.503 3.843 8.263 0
[72,] g1010 1010 0.738 1.87 2.534 143.787 0												[787,] g2791 2791 0.39 1.498 3.838 8.158 0
[73,] g345 345 0.737 1.778 2.412 33.207 0												[788,] g4475 4475 0.39 1.498 3.838 8.158 0
[74,] g385 385 0.736 1.807 2.454 46.337 0												[789,] g1018 1018 0.39 1.184 3.037 4.158 0
[75,] g1340 1340 0.736 1.848 2.51 92.542 0												[790,] g2238 2238 0.39 1.206 3.093 4.316 0
[76,] g299 299 0.736 1.857 2.524 95.138 0												[791,] g1386 1386 0.388 1.177 3.031 4.105 0
[77,] g631 631 0.736 1.862 2.53 131.397 0												[792,] g2065 2065 0.388 1.177 3.035 4.105 0
[78,] g1516 1516 0.736 1.833 2.491 75.716 0												[793,] g1178 1178 0.386 1.169 3.026 4.053 0
[79,] g804 804 0.735 1.887 2.565 443.885 0												[794,] g1839 1839 0.386 1.4 3.625 6.368 0
[80,] g909 909 0.735 1.891 2.572 909.094 0												[795,] g949 949 0.386 1.068 2.765 3.446 0
[81,] g2192 2192 0.735 1.862 2.533 109.162 0												[796,] g1022 1022 0.386 1.169 3.031 4.053 0
[82,] g383 383 0.735 1.891 2.574 1073.592 0												[797,] g1266 1266 0.385 1.161 3.019 3.998 0
[83,] g483 483 0.735 1.872 2.548 156.66 0												[798,] g394 394 0.385 1.457 3.79 7.316 0
[84,] g652 652 0.734 1.872 2.549 155.183 0												[799,] g3364 3364 0.384 1.161 3.027 4 0
[85,] g954 954 0.734 1.879 2.559 226.77 0												[800,] g38 38 0.384 1.161 3.027 4 0
[86,] g994 994 0.734 1.892 2.577 1116.918 0												[801,] g485 485 0.384 1.155 3.011 3.807 0
[87,] g630 630 0.734 1.89 2.575 772.868 0												[802,] g1130 1130 0.382 1.44 3.77 7 0
[88,] g4068 4068 0.734 1.874 2.554 173.869 0												[803,] g3215 3215 0.381 1.177 3.085 4.105 0
[89,] g649 649 0.734 1.845 2.515 72.009 0												[804,] g413 413 0.381 0.931 2.44 2.915 0
[90,] g4071 4071 0.733 1.825 2.489 50.507 0												[805,] g445 445 0.381 1.434 3.763 6.895 0
[91,] g910 910 0.733 1.876 2.559 194.535 0												[806,] g2244 2244 0.38 1.424 3.751 6.737 0
[92,] g875 875 0.733 1.884 2.57 335.6 0												[807,] g2875 2875 0.38 1.424 3.751 6.737 0
[93,] g339 339 0.733 1.885 2.573 359.55 0												[808,] g999 999 0.379 1.418 3.744 6.632 0
[94,] g271 271 0.732 1.869 2.552 136.78 0												[809,] g2625 2625 0.379 1.418 3.744 6.632 0
[95,] g1876 1876 0.732 1.858 2.537 97.321 0												[810,] g4526 4526 0.378 0.983 2.599 3.626 0
[96,] g1112 1112 0.732 1.829 2.5 53.588 0												[811,] g3133 3133 0.378 1.414 3.74 6.579 0
[97,] g985 985 0.731 1.88 2.571 241.143 0												[812,] g332 332 0.378 1.411 3.736 6.526 0
[98,] g377 377 0.731 1.888 2.582 510.31 0												[813,] g1271 1271 0.378 1.411 3.736 6.526 0
[99,] g2374 2374 0.731 1.879 2.57 224.209 0												[814,] g1966 1966 0.377 1.042 2.761 3.316 0
[100,] g1064 1064 0.73 1.851 2.534 80.334 0												[815,] g1238 1238 0.377 1.408 3.732 6.474 0
[101,] g903 903 0.729 1.875 2.572 181.774 0												[816,] g977 977 0.377 1.128 2.992 3.789 0
[102,] g1009 1009 0.728 1.862 2.558 108.914 0												[817,] g1344 1344 0.377 1.404 3.728 6.421 0
[103,] g4214 4214 0.727 1.884 2.591 347.072 0												[818,] g3056 3056 0.376 1.4 3.724 6.368 0
[104,] g1216 1216 0.727 1.889 2.598 633.859 0												[819,] g1119 1119 0.375 1.393 3.715 6.263 0
[105,] g703 703 0.727 1.888 2.598 555.273 0												[820,] g1117 1117 0.375 1.12 2.986 3.737 0
[106,] g837 837 0.727 1.892 2.603 1139.939 0												[821,] g4372 4372 0.374 1.389 3.711 6.211 0
[107,] g1103 1103 0.726 1.891 2.605 875.259 0												[822,] g843 843 0.373 1.382 3.702 6.105 0
[108,] g2569 2569 0.725 1.864 2.57 115.29 0												[823,] g506 506 0.373 1.378 3.697 6.053 0
[109,] g749 749 0.725 1.859 2.563 98.758 0												[824,] g1155 1155 0.373 1.378 3.697 6.053 0
[110,] g446 446 0.725 1.889 2.605 615.809 0												[825,] g376 376 0.373 1.378 3.697 6.053 0
[111,] g1207 1207 0.725 1.881 2.594 256.203 0												[826,] g1011 1011 0.371 1.366 3.683 5.895 0
[112,] g293 293 0.725 1.877 2.591 205.585 0												[827,] g2519 2519 0.371 1.366 3.683 5.895 0
[113,] g1880 1880 0.724 1.876 2.59 368.161 0												[828,] g3085 3085 0.371 1.102 2.971 3.632 0
[114,] g1332 1332 0.724 1.886 2.604 400.919 0												[829,] g1807 1807 0.371 1.102 2.972 3.632 0
[115,] g1061 1061 0.724 1.869 2.581 139.423 0												[830,] g1211 1211 0.37 1.104 2.982 3.532 0
[116,] g1184 1184 0.724 1.792 2.475 31.487 0												[831,] g786 786 0.37 1.204 3.252 4.135 0
[117,] g2349 2349 0.724 1.882 2.599 276.273 0												[832,] g4393 4393 0.37 0.958 2.589 3.503 0
[118,] g402 402 0.724 1.879 2.596 221.581 0												[833,] g927 927 0.369 1.005 2.725 3.139 0
[119,] g1418 1418 0.723 1.847 2.555 73.916 0												[834,] g3353 3353 0.367 1.34 3.653 5.579 0
[120,] g1095 1095 0.722 1.881 2.603 259.921 0												[835,] g1261 1261 0.366 1.111 3.032 3.684 0
[121,] g172 172 0.722 1.835 2.543 55.215 0												[836,] g3034 3034 0.366 1.111 3.032 3.684 0
[122,] g905 905 0.721 1.865 2.586 121.639 0												[837,] g1452 1452 0.366 1.083 2.959 3.526 0
[123,] g1013 1013 0.721 1.86 2.58 101.72 0												[838,] g811 811 0.365 1.331 3.642 5.474 0
[124,] g622 622 0.721 1.889 2.621 620.804 0												[839,] g3463 3463 0.363 1.317 3.626 5.316 0
[125,] g2195 2195 0.72 1.879 2.609 228.596 0												[840,] g1241 1241 0.362 1.307 3.614 5.211 0
[126,] g805 805 0.719 1.891 2.629 935.977 0												[841,] g2707 2707 0.362 1.307 3.614 5.211 0
[127,] g1165 1165 0.719 1.851 2.576 81.496 0												[842,] g2821 2821 0.362 1.307 3.614 5.211 0
[128,] g4118 4118 0.717 1.884 2.628 340.551 0												[843,] g3502 3502 0.361 1.063 2.941 3.421 0
[129,] g2088 2088 0.716 1.849 2.581 76.899 0												[844,] g1818 1818 0.361 0.902 2.501 2.58 0
[130,] g716 716 0.716 1.871 2.613 148.257 0												[845,] g4060 4060 0.359 1.291 3.596 5.053 0
[131,] g1772 1772 0.715 1.777 2.486 29.513 0												[846,] g4058 4058 0.359 1.053 2.932 3.368 0
[132,] g1001 1001 0.714 1.868 2.614 131.286 0												[847,] g2856 2856 0.358 1.073 2.996 3.474 0
[133,] g1860 1860 0.713 1.879 2.636 232.642 0												[848,] g294 294 0.356 1.275 3.576 4.895 0
[134,] g1606 1606 0.712 1.862 2.614 109.338 0												[849,] g353 353 0.355 1.269 3.57 4.842 0
[135,] g2552 2552 0.712 1.867 2.623 130.08 0												[850,] g395 395 0.355 1.269 3.57 4.842 0
[136,] g1389 1389 0.711 1.862 2.62 109.212 0												[851,] g912 912 0.355 1.269 3.57 4.842 0
[137,] g748 748 0.711 1.854 2.609 88.203 0												[852,] g1948 1948 0.355 1.269 3.57 4.842 0
[138,] g1327 1327 0.71 1.853 2.61 84.718 0												[853,] g513 513 0.354 1.257 3.556 4.737 0
[139,] g2348 2348 0.709 1.82 2.566 47.164 0												[854,] g615 615 0.354 1.257 3.556 4.737 0
[140,] g742 742 0.709 1.83 2.581 54.22 0												[855,] g626 626 0.354 1.257 3.556 4.737 0
[141,] g809 809 0.708 1.867 2.635 128.795 0												[856,] g1949 1949 0.354 1.257 3.556 4.737 0
[142,] g881 881 0.708 1.864 2.634 114.995 0												[857,] g3370 3370 0.351 1.063 3.026 3.421 0
[143,] g4116 4116 0.708 1.872 2.646 159.895 0												[858,] g1704 1704 0.351 1.02 2.906 3.211 0
[144,] g1434 1434 0.707 1.787 2.527 32.363 0												[859,] g969 969 0.351 1.239 3.535 4.579 0
[145,] g1925 1925 0.707 1.861 2.633 105.994 0												[860,] g988 988 0.351 1.239 3.535 4.579 0
[146,] g1424 1424 0.706 1.879 2.662 220.534 0												[861,] g1027 1027 0.349 1.232 3.527 4.526 0
[147,] g3876 3876 0.705 1.79 2.539 33.291 0												[862,] g3682 3682 0.348 1.009 2.897 3.158 0
[148,] g4337 4337 0.704 1.882 2.674 277.949 0												[863,] g4233 4233 0.348 0.867 2.49 2.901 0
[149,] g913 913 0.703 1.861 2.646 104.339 0												[864,] g3454 3454 0.348 0.932 2.679 2.833 0
[150,] g2906 2906 0.703 1.848 2.628 75.294 0												[865,] g2619 2619 0.347 1.219 3.512 4.421 0
[151,] g2039 2039 0.702 1.789 2.547 33.112 0												[866,] g2983 2983 0.347 1.219 3.512 4.421 0
[152,] g1286 1286 0.702 1.846 2.629 73.158 0												[867,] g3384 3384 0.347 1.219 3.512 4.421 0
[153,] g4544 4544 0.701 1.876 2.675 191.115 0												[868,] g3562 3562 0.347 1.219 3.512 4.421 0
[154,] g1333 1333 0.701 1.785 2.546 30.077 0												[869,] g775 775 0.346 1.213 3.504 4.368 0
[155,] g1591 1591 0.7 1.855 2.649 89.351 0												[870,] g2634 2634 0.346 0.934 2.701 2.842 0
[156,] g835 835 0.7 1.828 2.611 52.911 0												[871,] g2377 2377 0.345 0.833 2.414 2.828 0
[157,] g644 644 0.699 1.842 2.634 66.813 0												[872,] g1000 1000 0.345 1.206 3.496 4.316 0
[158,] g458 458 0.699 1.854 2.651 138.983 0												[873,] g2826 2826 0.345 1.206 3.496 4.316 0
[159,] g1414 1414 0.699 1.874 2.68 170.337 0												[874,] g1819 1819 0.344 0.931 2.705 5.947 0
[160,] g490 490 0.698 1.736 2.487 20.336 0												[875,] g2971 2971 0.344 1.199 3.488 4.263 0
[161,] g1590 1590 0.697 1.861 2.672 105.913 0												[876,] g3625 3625 0.344 1.02 2.969 3.211 0
[162,] g253 253 0.695 1.854 2.666 86.41 0												[877,] g3340 3340 0.343 1.092 3.186 3.579 0
[163,] g1233 1233 0.693 1.823 2.63 65.252 0												[878,] g1908 1908 0.342 1.192 3.479 4.211 0
[164,] g1336 1336 0.692 1.768 2.556 27.512 0												[879,] g2162 2162 0.342 1.192 3.479 4.211 0
[165,] g1105 1105 0.691 1.809 2.619 40.809 0												[880,] g2326 2326 0.342 0.985 2.885 3.053 0
[166,] g2108 2108 0.69 1.724 2.5 20.17 0												[881,] g295 295 0.341 1.184 3.471 4.158 0
[167,] g868 868 0.689 1.833 2.659 57.347 0												[882,] g2420 2420 0.341 1.184 3.471 4.158 0
[168,] g1071 1071 0.689 1.857 2.693 93.159 0												[883,] g2624 2624 0.341 1.184 3.471 4.158 0
[169,] g1604 1604 0.689 1.781 2.586 30.721 0												[884,] g4375 4375 0.341 1.184 3.471 4.158 0
[170,] g810 810 0.687 1.868 2.719 134.596 0												[885,] g1221 1221 0.34 1.177 3.462 4.105 0
[171,] g1940 1940 0.686 1.824 2.658 49.878 0												[886,] g1437 1437 0.34 1.177 3.462 4.105 0
[172,] g961 961 0.686 1.846 2.69 72.096 0												[887,] g1438 1438 0.34 1.177 3.462 4.105 0
[173,] g1747 1747 0.686 1.795 2.617 34.98 0												[888,] g696 696 0.339 1.169 3.453 4.053 0
[174,] g1578 1578 0.686 1.828 2.665 52.93 0												[889,] g4451 4451 0.338 1.164 3.447 6.789 0
[175,] g522 522 0.686 1.814 2.646 43.545 0												[890,] g4108 4108 0.338 0.839 2.484 2.792 0
[176,] g1167 1167 0.685 1.892 2.763 1267.909 0												[891,] g639 639 0.337 1.161 3.444 4 0
[177,] g3486 3486 0.685 1.865 2.725 120.787 0												[892,] g1113 1113 0.337 1.161 3.444 4 0
[178,] g951 951 0.684 1.843 2.695 68.751 0												[893,] g4248 4248 0.337 1.161 3.444 4 0
[179,] g3791 3791 0.683 1.879 2.751 232.373 0												[894,] g1148 1148 0.336 1.153 3.434 3.947 0
[180,] g3555 3555 0.682 1.724 2.526 20.138 0												[895,] g2363 2363 0.336 1.153 3.434 3.947 0
[181,] g1859 1859 0.68 1.88 2.764 249.417 0												[896,] g4 4 0.335 0.96 2.865 2.947 0
[182,] g548 548 0.68 1.836 2.7 60.31 0												[897,] g3154 3154 0.333 1.137 3.415 3.842 0
[183,] g1078 1078 0.679 1.666 2.454 20.741 0												[898,] g1356 1356 0.333 0.947 2.848 2.895 0
[184,] g1770 1770 0.679 1.839 2.709 63.986 0												[899,] g2917 2917 0.332 0.877 2.644 2.632 0
[185,] g1219 1219 0.679 1.8 2.653 35.148 0												[900,] g981 981 0.331 1.053 3.181 3.368 0
[186,] g1515 1515 0.678 1.883 2.776 311.743 0												[901,] g3250 3250 0.331 0.939 2.84 2.86 0
[187,] g958 958 0.678 1.857 2.739 95.385 0												[902,] g817 817 0.33 1.12 3.395 3.737 0
[188,] g829 829 0.677 1.837 2.712 61.152 0												[903,] g2429 2429 0.33 1.12 3.395 3.737 0
[189,] g791 791 0.677 1.826 2.696 51.2 0												[904,] g3053 3053 0.33 1.12 3.395 3.737 0
[190,] g1761 1761 0.676 1.868 2.763 131.684 0												[905,] g3874 3874 0.33 1.12 3.395 3.737 0
[191,] g741 741 0.675 1.829 2.708 54.057 0												[906,] g4256 4256 0.33 1.12 3.395 3.737 0
[192,] g3373 3373 0.673 1.885 2.801 383.676 0												[907,] g3100 3100 0.33 0.796 2.415 2.568 0
[193,] g1945 1945 0.672 1.716 2.553 19.186 0												[908,] g3973 3973 0.329 0.934 2.839 2.842 0
[194,] g627 627 0.672 1.836 2.731 59.714 0												[909,] g421 421 0.328 1.111 3.385 3.684 0
[195,] g1044 1044 0.671 1.864 2.777 115.378 0												[910,] g1582 1582 0.328 1.111 3.385 3.684 0
[196,] g867 867 0.671 1.858 2.768 96.179 0												[911,] g1952 1952 0.328 1.111 3.385 3.684 0
[197,] g2262 2262 0.671 1.87 2.787 142.515 0												[912,] g754 754 0.328 1.187 3.618 4.622 0
[198,] g1291 1291 0.67 1.83 2.729 54.199 0												[913,] g823 823 0.327 1.102 3.374 3.632 0
[199,] g1577 1577 0.67 1.863 2.78 113.086 0												[914,] g1015 1015 0.327 1.102 3.374 3.632 0
[200,] g1279 1279 0.67 1.828 2.729 52.909 0												[915,] g866 866 0.325 1.092 3.363 3.579 0
[201,] g2102 2102 0.669 1.873 2.798 161.105 0												[916,] g1139 1139 0.325 1.092 3.363 3.579 0
[202,] g484 484 0.669 1.79 2.675 33.263 0												[917,] g3265 3265 0.325 1.092 3.363 3.579 0
[203,] g1428 1428 0.669 1.863 2.787 108.562 0												[918,] g2511 2511 0.324 0.92 2.838 2.789 0
[204,] g2436 2436 0.668 1.88 2.813 236.411 0												[919,] g66 66 0.324 0.762 2.356 2.456 0
[205,] g1762 1762 0.668 1.844 2.762 70.063 0												[920,] g1636 1636 0.323 0.912 2.818 2.757 0
[206,] g552 552 0.667 1.79 2.682 33.364 0												[921,] g3366 3366 0.323 0.79 2.449 2.553 0
[207,] g2434 2434 0.667 1.866 2.797 124.898 0												[922,] g895 895 0.322 0.846 2.624 2.527 0
[208,] g558 558 0.667 1.837 2.755 60.804 0												[923,] g448 448 0.321 1.073 3.34 3.474 0
[209,] g4105 4105 0.666 1.736 2.606 21.791 0												[924,] g3067 3067 0.319 1.063 3.329 3.421 0
[210,] g523 523 0.664 1.814 2.729 59.882 0												[925,] g4461 4461 0.319 1.063 3.329 3.421 0
[211,] g1032 1032 0.664 1.852 2.789 82.411 0												[926,] g1842 1842 0.319 1.063 3.329 3.421 0
[212,] g873 873 0.664 1.828 2.753 52.894 0												[927,] g2803 2803 0.319 1.063 3.329 3.421 0
[213,] g2026 2026 0.663 1.881 2.836 268.33 0												[928,] g1024 1024 0.318 0.892 2.802 2.684 0
[214,] g3451 3451 0.663 1.798 2.712 36.262 0												[929,] g738 738 0.317 1.053 3.317 3.368 0
[215,] g1227 1227 0.663 1.825 2.753 50.856 0												[930,] g1138 1138 0.317 1.053 3.317 3.368 0
[216,] g1012 1012 0.662 1.83 2.766 54.779 0												[931,] g2018 2018 0.316 0.883 2.795 2.653 0
[217,] g629 629 0.662 1.853 2.801 84.842 0												[932,] g32 32 0.315 1.042 3.304 3.316 0
[218,] g1149 1149 0.661 1.859 2.81 98.295 0												[933,] g1088 1088 0.315 1.042 3.304 3.316 0
[219,] g574 574 0.661 1.82 2.752 46.835 0												[934,] g311 311 0.315 1.042 3.304 3.316 0
[220,] g2628 2628 0.661 1.755 2.656 24.818 0												[935,] g794 794 0.315 1.042 3.304 3.316 0
[221,] g1245 1245 0.661 1.7 2.573 17.521 0												[936,] g819 819 0.315 1.042 3.304 3.316 0
[222,] g1420 1420 0.66 1.76 2.666 25.836 0												[937,] g1120 1120 0.315 1.042 3.304 3.316 0
[223,] g1351 1351 0.66 1.695 2.568 17.052 0												[938,] g3367 3367 0.315 1.042 3.304 3.316 0
[224,] g2626 2626 0.66 1.86 2.818 101.524 0												[939,] g3662 3662 0.315 1.042 3.304 3.316 0
[225,] g1161 1161 0.66 1.837 2.785 61.243 0												[940,] g1213 1213 0.314 0.877 2.79 2.632 0
[226,] g3661 3661 0.659 1.722 2.612 19.857 0												[941,] g226 226 0.313 1.031 3.292 3.263 0
[227,] g1136 1136 0.658 1.856 2.819 92.075 0												[942,] g380 380 0.313 1.031 3.292 3.263 0
[228,] g1631 1631 0.658 1.665 2.53 14.753 0												[943,] g3426 3426 0.313 1.031 3.292 3.263 0
[229,] g2753 2753 0.658 1.812 2.754 42.544 0												[944,] g3840 3840 0.312 0.892 2.856 2.684 0
[230,] g1924 1924 0.657 1.869 2.844 136.776 0												[945,] g229 229 0.312 0.815 2.614 4.153 0
[231,] g1284 1284 0.656 1.786 2.722 32.213 0												[946,] g382 382 0.311 1.02 3.279 3.211 0
[232,] g1169 1169 0.656 1.765 2.691 26.825 0												[947,] g773 773 0.311 1.02 3.279 3.211 0
[233,] g1446 1446 0.656 1.674 2.552 15.341 0												[948,] g1029 1029 0.311 1.02 3.279 3.211 0
[234,] g2737 2737 0.655 1.849 2.821 77.031 0												[949,] g1544 1544 0.311 1.02 3.279 3.211 0
[235,] g790 790 0.655 1.843 2.815 68.572 0												[950,] g1181 1181 0.311 1.02 3.279 3.211 0
[236,] g1025 1025 0.654 1.702 2.604 17.78 0												[951,] g2813 2813 0.311 1.02 3.279 3.211 0
[237,] g693 693 0.654 1.803 2.758 38.199 0												[952,] g1757 1757 0.31 0.861 2.779 2.579 0
[238,] g4142 4142 0.654 1.776 2.717 29.256 0												[953,] g512 512 0.309 1.009 3.265 3.158 0
[239,] g4436 4436 0.653 1.872 2.866 160.373 0												[954,] g847 847 0.309 1.009 3.265 3.158 0
[240,] g3075 3075 0.652 1.841 2.823 66.377 0												[955,] g343 343 0.309 1.009 3.265 3.158 0
[241,] g2269 2269 0.651 1.861 2.857 104.102 0												[956,] g2808 2808 0.309 1.009 3.265 3.158 0
[242,] g743 743 0.65 1.776 2.731 29.236 0												[957,] g3244 3244 0.309 1.009 3.265 3.158 0
[243,] g1056 1056 0.649 1.837 2.828 61.161 0												[958,] g1649 1649 0.309 0.84 2.721 2.416 0
[244,] g2028 2028 0.648 1.856 2.864 91.555 0												[959,] g235 235 0.308 0.714 2.316 2.266 0
[245,] g933 933 0.648 1.835 2.833 59.055 0												[960,] g2720 2720 0.307 0.997 3.252 3.105 0
[246,] g473 473 0.647 1.816 2.804 44.548 0												[961,] g1141 1141 0.307 0.997 3.252 3.105 0
[247,] g447 447 0.647 1.733 2.677 21.281 0												[962,] g2980 2980 0.307 0.997 3.252 3.105 0
[248,] g3238 3238 0.646 1.793 2.777 34.505 0												[963,] g297 297 0.304 0.985 3.238 3.053 0
[249,] g2435 2435 0.646 1.877 2.907 198.161 0												[964,] g1614 1614 0.304 0.985 3.238 3.053 0
[250,] g827 827 0.645 1.802 2.794 37.954 0												[965,] g659 659 0.303 1.083 3.577 3.439 0
[251,] g451 451 0.645 1.775 2.752 29 0												[966,] g386 386 0.302 0.973 3.223 3 0
[252,] g915 915 0.645 1.83 2.838 54.311 0												[967,] g979 979 0.302 0.973 3.223 3 0
[253,] g1368 1368 0.644 1.851 2.873 80.593 0												[968,] g4424 4424 0.301 0.829 2.752 2.474 0
[254,] g1142 1142 0.644 1.824 2.831 49.551 0												[969,] g57 57 0.3 0.829 2.759 2.474 0
[255,] g2107 2107 0.642 1.623 2.529 12.321 0												[970,] g210 210 0.299 0.96 3.209 2.947 0
[256,] g1417 1417 0.642 1.849 2.882 77.151 0												[971,] g1258 1258 0.299 0.96 3.209 2.947 0
[257,] g1339 1339 0.641 1.743 2.718 22.75 0												[972,] g450 450 0.297 0.947 3.194 2.895 0
[258,] g4183 4183 0.641 1.673 2.61 15.262 0												[973,] g505 505 0.297 0.947 3.194 2.895 0
[259,] g863 863 0.641 1.829 2.854 53.663 0												[974,] g1109 1109 0.297 0.947 3.194 2.895 0
[260,] g898 898 0.641 1.821 2.842 47.718 0												[975,] g1507 1507 0.297 0.947 3.194 2.895 0
[261,] g1089 1089 0.639 1.815 2.841 44.215 0												[976,] g1545 1545 0.297 0.947 3.194 2.895 0
[262,] g1268 1268 0.638 1.761 2.758 25.858 0												[977,] g2464 2464 0.296 0.845 2.854 2.579 0
[263,] g1030 1030 0.638 1.688 2.645 16.478 0												[978,] g855 855 0.294 0.934 3.178 2.842 0
[264,] g1323 1323 0.638 1.874 2.938 176.457 0												[979,] g1150 1150 0.294 0.934 3.178 2.842 0
[265,] g1505 1505 0.638 1.85 2.9 78.737 0												[980,] g1751 1751 0.294 0.934 3.178 2.842 0
[266,] g902 902 0.638 1.762 2.763 26.217 0												[981,] g2979 2979 0.294 0.934 3.178 2.842 0
[267,] g1514 1514 0.637 1.872 2.936 155.677 0												[982,] g3580 3580 0.294 0.934 3.178 2.842 0
[268,] g3950 3950 0.637 1.7 2.667 17.522 0												[983,] g3788 3788 0.294 0.934 3.178 2.842 0
[269,] g4336 4336 0.636 1.814 2.851 43.406 0												[984,] g1282 1282 0.292 0.795 2.724 2.368 0
[270,] g1858 1858 0.636 1.864 2.931 117.109 0												[985,] g1595 1595 0.291 0.795 2.726 2.368 0
[271,] g256 256 0.636 1.755 2.76 24.608 0												[986,] g820 820 0.291 0.92 3.162 2.789 0
[272,] g1702 1702 0.636 1.851 2.911 81.579 0												[987,] g1214 1214 0.291 0.92 3.162 2.789 0
[273,] g608 608 0.635 1.749 2.752 23.684 0												[988,] g3481 3481 0.291 0.92 3.162 2.789 0
[274,] g908 908 0.634 1.726 2.722 20.341 0												[989,] g3586 3586 0.291 0.92 3.162 2.789 0
[275,] g3051 3051 0.633 1.784 2.816 31.425 0												[990,] g4038 4038 0.291 0.92 3.162 2.789 0
[276,] g3757 3757 0.633 1.71 2.704 18.562 0												[991,] g2885 2885 0.288 0.906 3.145 2.737 0
[277,] g980 980 0.632 1.825 2.886 50.592 0												[992,] g4545 4545 0.288 0.906 3.145 2.737 0
[278,] g2265 2265 0.632 1.711 2.708 18.657 0												[993,] g378 378 0.285 0.892 3.128 2.684 0
[279,] g1453 1453 0.631 1.73 2.741 20.925 0												[994,] g4295 4295 0.285 0.892 3.128 2.684 0
[280,] g2869 2869 0.63 1.779 2.823 30.209 0												[995,] g3088 3088 0.282 0.712 2.522 2.653 0
[281,] g964 964 0.63 1.565 2.485 18.504 0												[996,] g361 361 0.282 0.877 3.111 2.632 0
[282,] g941 941 0.63 1.857 2.949 93.464 0												[997,] g2169 2169 0.282 0.877 3.111 2.632 0
[283,] g4376 4376 0.629 1.729 2.749 20.799 0												[998,] g223 223 0.282 0.877 3.111 2.632 0
[284,] g2877 2877 0.629 1.702 2.706 17.755 0												[999,] g736 736 0.282 0.877 3.111 2.632 0
[285,] g1121 1121 0.628 1.632 2.597 12.782 0												[1000,] g897 897 0.282 0.877 3.111 2.632 0
[286,] g2710 2710 0.628 1.696 2.699 17.126 0												[1001,] g3983 3983 0.282 0.877 3.111 2.632 0
[287,] g147 147 0.628 1.814 2.887 203.895 0												[1002,] g3575 3575 0.281 0.758 2.697 2.263 0
[288,] g1166 1166 0.628 1.888 3.006 541.342 0												[1003,] g194 194 0.278 0.861 3.093 2.579 0
[289,] g2814 2814 0.627 1.842 2.937 66.895 0												[1004,] g351 351 0.278 0.861 3.093 2.579 0
[290,] g1322 1322 0.626 1.835 2.931 59.299 0												[1005,] g1083 1083 0.278 0.861 3.093 2.579 0
[291,] g520 520 0.626 1.527 2.439 9.545 0												[1006,] g1294 1294 0.278 0.861 3.093 2.579 0
[292,] g4213 4213 0.625 1.84 2.944 64.174 0												[1007,] g1609 1609 0.278 0.861 3.093 2.579 0
[293,] g3086 3086 0.624 1.781 2.852 30.55 0												[1008,] g1829 1829 0.278 0.861 3.093 2.579 0
[294,] g1430 1430 0.624 1.767 2.833 27.316 0												[1009,] g1377 1377 0.276 0.739 2.68 2.211 0
[295,] g3888 3888 0.624 1.857 2.978 94.121 0												[1010,] g379 379 0.275 0.845 3.074 2.526 0
[296,] g3372 3372 0.623 1.877 3.011 200.646 0												[1011,] g1277 1277 0.275 0.845 3.074 2.526 0
[297,] g1456 1456 0.623 1.835 2.944 59.372 0												[1012,] g2727 2727 0.275 0.845 3.074 2.526 0
[298,] g1569 1569 0.623 1.856 2.98 92.502 0												[1013,] g3789 3789 0.275 0.845 3.074 2.526 0
[299,] g230 230 0.622 1.787 2.871 32.425 0												[1014,] g1278 1278 0.275 0.845 3.074 2.526 0
[300,] g1080 1080 0.622 1.793 2.882 34.556 0												[1015,] g1343 1343 0.274 0.839 3.067 2.632 0
[301,] g1028 1028 0.622 1.747 2.808 23.46 0												[1016,] g1797 1797 0.271 0.829 3.055 2.474 0
[302,] g1134 1134 0.621 1.743 2.805 22.718 0												[1017,] g3755 3755 0.271 0.829 3.055 2.474 0
[303,] g495 495 0.621 1.745 2.808 23.056 0												[1018,] g1350 1350 0.271 0.683 2.52 2.067 0
[304,] g3792 3792 0.621 1.871 3.013 147.942 0												[1019,] g1253 1253 0.27 0.719 2.663 2.158 0
[305,] g1764 1764 0.62 1.765 2.845 26.737 0												[1020,] g2280 2280 0.27 0.719 2.663 2.158 0
[306,] g932 932 0.618 1.639 2.652 13.131 0												[1021,] g1791 1791 0.27 0.719 2.666 2.158 0
[307,] g496 496 0.616 1.734 2.814 21.501 0												[1022,] g227 227 0.268 0.812 3.035 2.421 0
[308,] g799 799 0.616 1.785 2.898 31.895 0												[1023,] g662 662 0.268 0.812 3.035 2.421 0
[309,] g888 888 0.615 1.666 2.708 14.829 0												[1024,] g852 852 0.268 0.812 3.035 2.421 0
[310,] g713 713 0.615 1.82 2.958 47.053 0												[1025,] g854 854 0.268 0.812 3.035 2.421 0
[311,] g940 940 0.615 1.792 2.913 34.016 0												[1026,] g1133 1133 0.268 0.812 3.035 2.421 0
[312,] g1385 1385 0.615 1.781 2.897 30.802 0												[1027,] g1242 1242 0.268 0.812 3.035 2.421 0
[313,] g923 923 0.615 1.815 2.952 44.147 0												[1028,] g3162 3162 0.268 0.812 3.035 2.421 0
[314,] g849 849 0.615 1.806 2.937 39.386 0												[1029,] g4533 4533 0.268 0.812 3.035 2.421 0
[315,] g1441 1441 0.615 1.71 2.781 18.519 0												[1030,] g3622 3622 0.265 0.684 2.577 2.379 0
[316,] g3466 3466 0.614 1.65 2.689 13.756 0												[1031,] g1589 1589 0.264 0.698 2.647 2.105 0
[317,] g1179 1179 0.613 1.741 2.839 21.804 0												[1032,] g1163 1163 0.264 0.795 3.015 2.368 0
[318,] g943 943 0.613 1.8 2.936 36.943 0												[1033,] g1527 1527 0.264 0.795 3.015 2.368 0
[319,] g2521 2521 0.613 1.641 2.679 13.248 0												[1034,] g4064 4064 0.264 0.795 3.015 2.368 0
[320,] g882 882 0.611 1.848 3.023 93.211 0												[1035,] g4318 4318 0.264 0.795 3.015 2.368 0
[321,] g2817 2817 0.61 1.726 2.829 20.421 0												[1036,] g322 322 0.259 0.777 2.994 2.316 0
[322,] g1307 1307 0.61 1.785 2.925 31.81 0												[1037,] g757 757 0.259 0.777 2.994 2.316 0
[323,] g1684 1684 0.61 1.748 2.866 23.579 0												[1038,] g2261 2261 0.259 0.777 2.994 2.316 0
[324,] g1265 1265 0.609 1.775 2.914 29.183 0												[1039,] g3574 3574 0.259 0.777 2.994 2.316 0
[325,] g1288 1288 0.609 1.69 2.774 16.632 0												[1040,] g259 259 0.259 0.622 2.405 1.951 0
[326,] g2446 2446 0.609 1.827 2.999 52.042 0												[1041,] g1979 1979 0.255 0.758 2.972 2.263 0
[327,] g684 684 0.608 1.77 2.911 27.863 0												[1042,] g3781 3781 0.255 0.758 2.972 2.263 0
[328,] g1407 1407 0.608 1.764 2.901 26.468 0												[1043,] g4141 4141 0.255 0.758 2.972 2.263 0
[329,] g1259 1259 0.608 1.708 2.811 18.374 0												[1044,] g2011 2011 0.251 0.655 2.612 2 0
[330,] g1568 1568 0.607 1.771 2.917 28.125 0												[1045,] g352 352 0.25 0.739 2.949 2.211 0
[331,] g1070 1070 0.607 1.779 2.931 30.101 0												[1046,] g2068 2068 0.25 0.739 2.949 2.211 0
[332,] g1774 1774 0.606 1.69 2.787 16.671 0												[1047,] g2866 2866 0.25 0.598 2.396 1.96 0
[333,] g3868 3868 0.606 1.622 2.675 12.259 0												[1048,] g3039 3039 0.246 0.699 2.842 2.051 0
[334,] g1135 1135 0.606 1.625 2.68 12.424 0												[1049,] g4114 4114 0.246 0.719 2.926 2.158 0
[335,] g399 399 0.606 1.771 2.922 28.211 0												[1050,] g260 260 0.246 0.719 2.926 2.158 0
[336,] g929 929 0.605 1.754 2.899 24.535 0												[1051,] g1662 1662 0.244 0.632 2.593 1.947 0
[337,] g1831 1831 0.602 1.681 2.792 15.927 0												[1052,] g4322 4322 0.244 0.632 2.593 1.947 0
[338,] g1326 1326 0.602 1.82 3.024 47.281 0												[1053,] g2241 2241 0.243 0.667 2.74 2.284 0
[339,] g2091 2091 0.601 1.493 2.484 7.58 0												[1054,] g2442 2442 0.241 0.698 2.902 2.105 0
[340,] g1483 1483 0.601 1.713 2.85 18.895 0												[1055,] g2541 2541 0.241 0.698 2.902 2.105 0
[341,] g3058 3058 0.601 1.658 2.76 14.29 0												[1056,] g359 359 0.237 0.559 2.361 1.859 0
[342,] g1440 1440 0.6 1.694 2.822 16.969 0												[1057,] g947 947 0.235 0.677 2.877 2.053 0
[343,] g2816 2816 0.599 1.712 2.857 18.75 0												[1058,] g1381 1381 0.235 0.677 2.877 2.053 0
[344,] g4155 4155 0.599 1.836 3.066 60.21 0												[1059,] g2718 2718 0.235 0.677 2.877 2.053 0
[345,] g1506 1506 0.598 1.661 2.778 14.443 0												[1060,] g323 323 0.235 0.677 2.877 2.053 0
[346,] g884 884 0.598 1.812 3.032 42.665 0												[1061,] g2032 2032 0.234 0.55 2.348 1.858 0
[347,] g4270 4270 0.598 1.831 3.064 55.328 0												[1062,] g349 349 0.231 0.713 3.092 2.092 0
[348,] g597 597 0.597 1.722 2.882 19.869 0												[1063,] g369 369 0.23 0.655 2.851 2 0
[349,] g1584 1584 0.597 1.843 3.087 68.495 0												[1064,] g860 860 0.23 0.655 2.851 2 0
[350,] g1016 1016 0.596 1.789 3.001 33.13 0												[1065,] g1127 1127 0.23 0.655 2.851 2 0
[351,] g1769 1769 0.596 1.86 3.12 97.858 0												[1066,] g2087 2087 0.23 0.655 2.851 2 0
[352,] g2701 2701 0.596 1.728 2.9 20.697 0												[1067,] g2685 2685 0.23 0.655 2.851 2 0
[353,] g2437 2437 0.596 1.639 2.751 13.159 0												[1068,] g3261 3261 0.23 0.655 2.851 2 0
[354,] g700 700 0.595 1.716 2.882 19.211 0												[1069,] g4200 4200 0.23 0.655 2.851 2 0
[355,] g1041 1041 0.595 1.82 3.057 46.838 0												[1070,] g2120 2120 0.228 0.583 2.554 1.842 0
[356,] g3211 3211 0.593 1.523 2.569 15.556 0												[1071,] g51 51 0.228 0.583 2.558 1.842 0
[357,] g2987 2987 0.592 1.814 3.062 43.477 0												[1072,] g1328 1328 0.224 0.541 2.413 1.963 0
[358,] g1175 1175 0.592 1.725 2.912 20.209 0												[1073,] g996 996 0.224 0.599 2.675 1.864 0
[359,] g1863 1863 0.592 1.866 3.153 124.316 0												[1074,] g1 1 0.224 0.632 2.824 1.947 0
[360,] g2082 2082 0.591 1.814 3.071 43.389 0												[1075,] g1156 1156 0.224 0.632 2.824 1.947 0
[361,] g4271 4271 0.59 1.797 3.045 35.879 0												[1076,] g1264 1264 0.224 0.632 2.824 1.947 0
[362,] g960 960 0.59 1.805 3.06 39.179 0												[1077,] g3737 3737 0.223 0.682 3.056 2.047 0
[363,] g1240 1240 0.59 1.63 2.764 12.662 0												[1078,] g2629 2629 0.223 0.533 2.39 1.817 0
[364,] g2323 2323 0.589 1.562 2.651 9.889 0												[1079,] g751 751 0.223 0.531 2.379 1.737 0
[365,] g1392 1392 0.589 1.829 3.107 54.105 0												[1080,] g1263 1263 0.221 0.518 2.342 1.789 0
[366,] g2890 2890 0.588 1.787 3.036 32.393 0												[1081,] g637 637 0.22 0.557 2.534 1.789 0
[367,] g782 782 0.588 1.793 3.047 34.396 0												[1082,] g1361 1361 0.22 0.557 2.534 1.789 0
[368,] g1209 1209 0.586 1.768 3.015 27.413 0												[1083,] g4115 4115 0.22 0.557 2.534 1.789 0
[369,] g959 959 0.585 1.805 3.084 38.939 0												[1084,] g4191 4191 0.22 0.557 2.534 1.789 0
[370,] g412 412 0.583 1.669 2.864 15.017 0												[1085,] g1503 1503 0.217 0.608 2.796 1.895 0
[371,] g1394 1394 0.583 1.685 2.892 16.211 0												[1086,] g2641 2641 0.217 0.608 2.796 1.895 0
[372,] g1369 1369 0.582 1.67 2.869 15.098 0												[1087,] g1985 1985 0.217 0.608 2.796 1.895 0
[373,] g1482 1482 0.581 1.704 2.931 17.947 0												[1088,] g2986 2986 0.217 0.608 2.796 1.895 0
[374,] g1290 1290 0.58 1.737 2.993 39.329 0												[1089,] g4489 4489 0.217 0.608 2.796 1.895 0
[375,] g1400 1400 0.578 1.8 3.114 37.105 0												[1090,] g1674 1674 0.211 0.531 2.512 1.737 0
[376,] g821 821 0.577 1.786 3.093 32.011 0												[1091,] g3633 3633 0.211 0.528 2.505 19.518 0
[377,] g2736 2736 0.577 1.83 3.172 54.772 0												[1092,] g452 452 0.211 0.583 2.767 1.842 0
[378,] g457 457 0.577 1.779 3.086 28.099 0												[1093,] g1102 1102 0.211 0.583 2.767 1.842 0
[379,] g1334 1334 0.575 1.733 3.011 21.268 0												[1094,] g1329 1329 0.211 0.583 2.767 1.842 0
[380,] g3127 3127 0.575 1.453 2.528 7.241 0												[1095,] g4185 4185 0.211 0.583 2.767 1.842 0
[381,] g1451 1451 0.575 1.566 2.725 10.025 0												[1096,] g4259 4259 0.211 0.583 2.767 1.842 0
[382,] g1201 1201 0.574 1.78 3.099 30.341 0												[1097,] g889 889 0.204 0.548 2.687 2.737 0
[383,] g1396 1396 0.573 1.68 2.931 15.789 0												[1098,] g242 242 0.204 0.557 2.737 1.789 0
[384,] g1936 1936 0.573 1.856 3.238 88.964 0												[1099,] g899 899 0.204 0.557 2.737 1.789 0
[385,] g934 934 0.573 1.649 2.878 13.7 0												[1100,] g1357 1357 0.204 0.557 2.737 1.789 0
[386,] g1395 1395 0.572 1.682 2.942 23.527 0												[1101,] g1374 1374 0.204 0.557 2.737 1.789 0
[387,] g2200 2200 0.572 1.856 3.245 91.474 0												[1102,] g1834 1834 0.204 0.557 2.737 1.789 0
[388,] g691 691 0.571 1.786 3.126 31.973 0												[1103,] g3354 3354 0.204 0.557 2.737 1.789 0
[389,] g1224 1224 0.571 1.574 2.756 10.298 0												[1104,] g1337 1337 0.202 0.503 2.491 1.684 0
[390,] g1912 1912 0.571 1.756 3.075 25.006 0												[1105,] g2649 2649 0.202 0.503 2.491 1.684 0
[391,] g828 828 0.57 1.828 3.207 52.947 0												[1106,] g207 207 0.196 0.531 2.706 3.211 0
[392,] g3656 3656 0.569 1.563 2.745 9.943 0												[1107,] g1126 1126 0.196 0.531 2.706 1.737 0
[393,] g600 600 0.568 1.771 3.121 28.211 0												[1108,] g1468 1468 0.196 0.531 2.706 1.737 0
[394,] g3778 3778 0.567 1.629 2.873 12.599 0												[1109,] g1497 1497 0.196 0.531 2.706 1.737 0
[395,] g850 850 0.566 1.562 2.758 9.892 0												[1110,] g2067 2067 0.196 0.531 2.706 1.737 0
[396,] g1220 1220 0.565 1.688 2.987 16.429 0												[1111,] g4427 4427 0.196 0.531 2.706 1.737 0
[397,] g3248 3248 0.564 1.593 2.823 11.016 0												[1112,] g1804 1804 0.194 0.571 2.943 1.801 0
[398,] g1931 1931 0.564 1.687 2.99 16.381 0												[1113,] g2344 2344 0.192 0.474 2.466 1.632 0
[399,] g1002 1002 0.564 1.834 3.253 57.96 0												[1114,] g1256 1256 0.192 0.474 2.466 1.632 0
[400,] g511 511 0.564 1.77 3.14 27.842 0												[1115,] g1850 1850 0.192 0.474 2.466 1.632 0
[401,] g1194 1194 0.563 1.654 2.937 14.047 0												[1116,] g273 273 0.19 0.436 2.293 1.605 0
[402,] g2557 2557 0.563 1.841 3.269 65.684 0												[1117,] g163 163 0.188 0.503 2.673 1.684 0
[403,] g192 192 0.563 1.503 2.669 62.368 0												[1118,] g1922 1922 0.188 0.503 2.673 1.684 0
[404,] g942 942 0.562 1.726 3.074 20.4 0												[1119,] g3453 3453 0.188 0.503 2.673 1.684 0
[405,] g521 521 0.562 1.673 2.979 15.295 0												[1120,] g604 604 0.186 0.484 2.603 1.637 0
[406,] g777 777 0.562 1.741 3.1 22.474 0												[1121,] g1008 1008 0.185 0.472 2.55 1.864 0
[407,] g803 803 0.561 1.756 3.128 25.021 0												[1122,] g2339 2339 0.185 0.535 2.895 1.688 0
[408,] g2425 2425 0.561 1.753 3.127 24.479 0												[1123,] g1195 1195 0.183 0.451 2.465 2.063 0
[409,] g4231 4231 0.561 1.583 2.824 10.619 0												[1124,] g72 72 0.179 0.474 2.639 1.684 0
[410,] g856 856 0.559 1.696 3.032 17.158 0												[1125,] g17 17 0.179 0.474 2.639 1.632 0
[411,] g1573 1573 0.559 1.572 2.813 10.227 0												[1126,] g663 663 0.179 0.474 2.639 1.632 0
[412,] g3889 3889 0.559 1.661 2.973 14.477 0												[1127,] g826 826 0.179 0.474 2.639 1.632 0
[413,] g3266 3266 0.558 1.829 3.276 53.868 0												[1128,] g2547 2547 0.179 0.474 2.639 1.632 0
[414,] g1375 1375 0.558 1.782 3.193 31.054 0												[1129,] g4089 4089 0.179 0.474 2.639 1.632 0
[415,] g1346 1346 0.558 1.7 3.048 17.488 0												[1130,] g4530 4530 0.179 0.474 2.639 1.632 0
[416,] g1658 1658 0.558 1.657 2.971 14.218 0												[1131,] g3169 3169 0.179 0.474 2.639 1.632 0
[417,] g1644 1644 0.556 1.789 3.216 32.911 0												[1132,] g3884 3884 0.179 0.474 2.639 1.632 0
[418,] g4387 4387 0.556 1.796 3.23 35.609 0												[1133,] g1057 1057 0.174 0.428 2.459 1.621 0
[419,] g4386 4386 0.556 1.793 3.228 34.537 0												[1134,] g2586 2586 0.173 0.466 2.696 1.87 0
[420,] g3866 3866 0.555 1.496 2.695 8.107 0												[1135,] g1699 1699 0.17 0.412 2.416 1.526 0
[421,] g853 853 0.554 1.648 2.973 13.668 0												[1136,] g4106 4106 0.17 0.412 2.416 1.526 0
[422,] g4212 4212 0.554 1.786 3.223 32.239 0												[1137,] g674 674 0.17 0.443 2.604 1.579 0
[423,] g1180 1180 0.553 1.78 3.219 30.368 0												[1138,] g1654 1654 0.17 0.443 2.604 1.579 0
[424,] g984 984 0.553 1.638 2.965 13.105 0												[1139,] g2175 2175 0.17 0.443 2.604 1.579 0
[425,] g1255 1255 0.553 1.598 2.892 11.211 0												[1140,] g3130 3130 0.17 0.443 2.604 1.579 0
[426,] g1348 1348 0.551 1.659 3.012 14.316 0												[1141,] g4422 4422 0.17 0.443 2.604 1.579 0
[427,] g3074 3074 0.551 1.832 3.328 56.28 0												[1142,] g2712 2712 0.17 0.443 2.604 1.579 0
[428,] g767 767 0.55 1.757 3.192 25.163 0												[1143,] g2860 2860 0.169 0.441 2.601 2.053 0
[429,] g1366 1366 0.55 1.624 2.953 12.366 0												[1144,] g248 248 0.168 0.437 2.597 2.263 0
[430,] g4491 4491 0.55 1.787 3.25 32.316 0												[1145,] g27 27 0.161 0.434 2.698 2.148 0
[431,] g1347 1347 0.549 1.622 2.953 12.263 0												[1146,] g7 7 0.161 0.407 2.538 2.241 0
[432,] g2253 2253 0.549 1.792 3.265 34.105 0												[1147,] g802 802 0.16 0.412 2.567 1.526 0
[433,] g1593 1593 0.548 1.556 2.839 9.7 0												[1148,] g1162 1162 0.16 0.412 2.567 1.526 0
[434,] g2010 2010 0.548 1.79 3.266 33.403 0												[1149,] g3841 3841 0.16 0.412 2.567 1.526 0
[435,] g1074 1074 0.548 1.702 3.108 17.737 0												[1150,] g2217 2217 0.16 0.381 2.376 1.474 0
[436,] g1572 1572 0.547 1.694 3.096 16.947 0												[1151,] g1408 1408 0.158 0.379 2.392 1.474 0
[437,] g1187 1187 0.546 1.785 3.266 31.789 0												[1152,] g25 25 0.156 0.399 2.552 1.632 0
[438,] g1287 1287 0.546 1.746 3.198 23.206 0												[1153,] g1067 1067 0.156 0.397 2.55 1.684 0
[439,] g970 970 0.546 1.756 3.218 25.071 0												[1154,] g142 142 0.156 0.473 3.039 1.589 0
[440,] g4157 4157 0.545 1.74 3.194 22.284 0												[1155,] g1698 1698 0.155 0.436 2.806 1.556 0
[441,] g1935 1935 0.543 1.733 3.19 21.365 0												[1156,] g756 756 0.154 0.374 2.422 1.485 0
[442,] g1331 1331 0.543 1.602 2.951 11.368 0												[1157,] g789 789 0.153 0.36 2.353 1.796 0
[443,] g1267 1267 0.543 1.823 3.36 49.263 0												[1158,] g3192 3192 0.152 0.361 2.375 1.842 0
[444,] g1467 1467 0.542 1.734 3.199 21.421 0												[1159,] g281 281 0.15 0.379 2.529 1.474 0
[445,] g2334 2334 0.541 1.824 3.369 49.605 0												[1160,] g321 321 0.15 0.379 2.529 1.474 0
[446,] g1046 1046 0.541 1.734 3.207 21.421 0												[1161,] g765 765 0.15 0.379 2.529 1.579 0
[447,] g1750 1750 0.539 1.734 3.218 21.421 0												[1162,] g715 715 0.148 0.351 2.367 1.526 0
[448,] g357 357 0.537 1.503 2.796 8.269 0												[1163,] g110 110 0.143 0.346 2.42 1.467 0
[449,] g1260 1260 0.537 1.806 3.359 39.368 0												[1164,] g3446 3446 0.141 0.398 2.826 1.481 0
[450,] g2438 2438 0.537 1.53 2.847 8.947 0												[1165,] g3356 3356 0.139 0.343 2.462 1.508 0
[451,] g953 953 0.537 1.744 3.249 23 0												[1166,] g2928 2928 0.138 0.344 2.488 1.421 0
[452,] g1371 1371 0.537 1.545 2.879 9.366 0												[1167,] g3897 3897 0.135 0.342 2.541 1.474 0
[453,] g3974 3974 0.536 1.645 3.07 13.494 0												[1168,] g442 442 0.135 0.324 2.403 1.62 0
[454,] g492 492 0.535 1.548 2.893 9.474 0												[1169,] g1017 1017 0.134 0.325 2.421 1.523 0
[455,] g1060 1060 0.535 1.722 3.222 19.895 0												[1170,] g1106 1106 0.133 0.338 2.538 1.442 0
[456,] g1235 1235 0.534 1.69 3.166 16.671 0												[1171,] g1090 1090 0.133 0.299 2.256 1.632 0
[457,] g1043 1043 0.533 1.685 3.159 16.245 0												[1172,] g19 19 0.132 0.322 2.444 2.077 0
[458,] g904 904 0.533 1.762 3.304 26.211 0												[1173,] g1583 1583 0.13 0.306 2.346 1.401 0
[459,] g1994 1994 0.533 1.556 2.917 9.691 0												[1174,] g252 252 0.13 0.322 2.473 1.668 0
[460,] g3495 3495 0.532 1.292 2.428 5.934 0												[1175,] g635 635 0.13 0.323 2.485 1.419 0
[461,] g2252 2252 0.531 1.417 2.668 6.616 0												[1176,] g798 798 0.129 0.308 2.396 1.368 0
[462,] g918 918 0.531 1.68 3.165 15.842 0												[1177,] g661 661 0.126 0.308 2.446 1.368 0
[463,] g573 573 0.53 1.649 3.11 13.733 0												[1178,] g1898 1898 0.126 0.308 2.446 1.368 0
[464,] g1443 1443 0.529 1.54 2.91 9.232 0												[1179,] g439 439 0.126 0.308 2.446 1.368 0
[465,] g931 931 0.529 1.619 3.062 12.105 0												[1180,] g1270 1270 0.126 0.308 2.446 1.368 0
[466,] g939 939 0.528 1.738 3.292 22.044 0												[1181,] g1360 1360 0.126 0.308 2.446 1.368 0
[467,] g3654 3654 0.528 1.537 2.91 9.13 0												[1182,] g2801 2801 0.126 0.308 2.446 1.368 0
[468,] g430 430 0.528 1.733 3.284 21.316 0												[1183,] g740 740 0.126 0.316 2.516 1.544 0
[469,] g645 645 0.527 1.531 2.903 8.968 0												[1184,] g647 647 0.12 0.291 2.426 1.421 0
[470,] g739 739 0.527 1.719 3.263 19.526 0												[1185,] g3707 3707 0.118 0.337 2.846 1.386 0
[471,] g1225 1225 0.526 1.524 2.9 8.795 0												[1186,] g1168 1168 0.118 0.309 2.612 1.356 0
[472,] g2342 2342 0.525 1.631 3.107 12.737 0												[1187,] g864 864 0.118 0.281 2.388 1.35 0
[473,] g1926 1926 0.525 1.644 3.132 13.401 0												[1188,] g504 504 0.118 0.271 2.303 1.316 0
[474,] g1442 1442 0.525 1.548 2.951 9.452 0												[1189,] g1066 1066 0.118 0.271 2.303 1.316 0
[475,] g510 510 0.524 1.517 2.896 8.609 0												[1190,] g1320 1320 0.118 0.271 2.303 1.316 0
[476,] g1592 1592 0.523 1.866 3.57 126.211 0												[1191,] g130 130 0.114 0.273 2.405 12.158 0
[477,] g4252 4252 0.522 1.632 3.125 12.788 0												[1192,] g153 153 0.113 0.271 2.402 1.316 0
[478,] g926 926 0.522 1.509 2.891 8.404 0												[1193,] g409 409 0.113 0.271 2.402 1.316 0
[479,] g648 648 0.522 1.655 3.172 14.053 0												[1194,] g1364 1364 0.113 0.271 2.402 1.316 0
[480,] g976 976 0.521 1.539 2.952 9.211 0												[1195,] g2021 2021 0.113 0.271 2.402 1.316 0
[481,] g2017 2017 0.52 1.695 3.257 17.053 0												[1196,] g2164 2164 0.113 0.271 2.402 1.316 0
[482,] g1663 1663 0.52 1.716 3.298 19.211 0												[1197,] g2549 2549 0.113 0.271 2.402 1.316 0
[483,] g118 118 0.52 1.47 2.826 7.063 0												[1198,] g710 710 0.112 0.268 2.399 1.895 0
[484,] g4062 4062 0.52 1.62 3.117 12.176 0												[1199,] g2312 2312 0.11 0.253 2.288 1.316 0
[485,] g3163 3163 0.519 1.745 3.362 23.077 0												[1200,] g998 998 0.102 0.231 2.275 1.263 0
[486,] g747 747 0.519 1.739 3.351 22.211 0												[1201,] g983 983 0.098 0.231 2.356 1.263 0
[487,] g4419 4419 0.519 1.43 2.754 6.824 0												[1202,] g1365 1365 0.098 0.231 2.356 1.263 0
[488,] g928 928 0.519 1.645 3.17 13.474 0												[1203,] g1409 1409 0.098 0.231 2.356 1.263 0
[489,] g677 677 0.519 1.443 2.782 7.058 0												[1204,] g1454 1454 0.098 0.231 2.356 1.263 0
[490,] g4059 4059 0.518 1.62 3.125 12.172 0												[1205,] g1455 1455 0.098 0.231 2.356 1.263 0
[491,] g1919 1919 0.518 1.736 3.352 21.684 0												[1206,] g3984 3984 0.098 0.231 2.356 1.263 0
[492,] g917 917 0.517 1.67 3.226 15.053 0												[1207,] g309 309 0.098 0.231 2.356 1.263 0
[493,] g1232 1232 0.517 1.704 3.295 17.5 0												[1208,] g595 595 0.098 0.231 2.356 1.263 0
[494,] g403 403 0.517 1.846 3.571 72.684 0												[1209,] g596 596 0.098 0.231 2.356 1.263 0
[495,] g1581 1581 0.516 1.656 3.211 14.158 0												[1210,] g1034 1034 0.098 0.231 2.356 1.263 0
[496,] g585 585 0.516 1.398 2.711 6.331 0												[1211,] g1617 1617 0.098 0.231 2.356 1.263 0
[497,] g4490 4490 0.515 1.626 3.155 12.474 0												[1212,] g3738 3738 0.096 0.218 2.26 1.526 0
[498,] g1063 1063 0.515 1.835 3.56 59.053 0												[1213,] g4423 4423 0.095 0.309 3.249 1.348 0
[499,] g1914 1914 0.515 1.513 2.939 8.503 0												[1214,] g1496 1496 0.094 0.218 2.303 1.719 0
[500,] g2089 2089 0.514 1.846 3.591 73.211 0												[1215,] g2536 2536 0.092 0.215 2.337 1.263 0
[501,] g1335 1335 0.514 1.828 3.559 52.947 0												[1216,] g728 728 0.092 0.219 2.386 1.3 0
[502,] g1122 1122 0.512 1.715 3.349 19.105 0												[1217,] g1297 1297 0.091 0.211 2.332 2.474 0
[503,] g3348 3348 0.512 1.357 2.653 5.783 0												[1218,] g1576 1576 0.088 0.227 2.591 1.249 0
[504,] g1093 1093 0.511 1.466 2.868 7.475 0												[1219,] g2969 2969 0.087 0.201 2.321 2.684 0
[505,] g3763 3763 0.51 1.463 2.867 7.427 0												[1220,] g816 816 0.086 0.215 2.484 1.269 0
[506,] g1619 1619 0.51 1.395 2.735 6.288 0												[1221,] g53 53 0.086 0.204 2.374 1.233 0
[507,] g4437 4437 0.51 1.801 3.533 37.421 0												[1222,] g795 795 0.085 0.205 2.399 1.228 0
[508,] g2540 2540 0.509 1.824 3.582 50.105 0												[1223,] g58 58 0.083 0.218 2.615 1.41 0
[509,] g972 972 0.509 1.458 2.864 7.322 0												[1224,] g140 140 0.083 0.208 2.505 1.23 0
[510,] g806 806 0.508 1.838 3.617 62.211 0												[1225,] g1910 1910 0.082 0.189 2.307 1.211 0
[511,] g1358 1358 0.507 1.57 3.094 10.163 0												[1226,] g3963 3963 0.082 0.189 2.307 1.211 0
[512,] g1205 1205 0.506 1.447 2.858 7.116 0												[1227,] g2405 2405 0.082 0.189 2.307 1.211 0
[513,] g911 911 0.506 1.776 3.513 29.368 0												[1228,] g3166 3166 0.078 0.222 2.83 1.233 0
[514,] g1416 1416 0.505 1.444 2.857 7.064 0												[1229,] g96 96 0.077 0.18 2.329 1.202 0
[515,] g1462 1462 0.505 1.444 2.857 7.064 0												[1230,] g4132 4132 0.077 0.232 2.999 1.246 0
[516,] g1641 1641 0.505 1.441 2.855 7.016 0												[1231,] g2591 2591 0.075 0.172 2.287 1.211 0
[517,] g1597 1597 0.504 1.769 3.508 27.632 0												[1232,] g244 244 0.071 0.194 2.735 1.219 0
[518,] g2889 2889 0.504 1.826 3.625 51.211 0												[1233,] g3975 3975 0.071 0.199 2.82 1.206 0
[519,] g894 894 0.503 1.324 2.631 5.398 0												[1234,] g834 834 0.07 0.159 2.286 1.31 0
[520,] g2719 2719 0.503 1.826 3.627 51.053 0												[1235,] g1680 1680 0.067 0.15 2.261 1.263 0
[521,] g4211 4211 0.503 1.333 2.648 5.494 0												[1236,] g4091 4091 0.065 0.165 2.539 1.302 0
[522,] g982 982 0.503 1.435 2.852 6.911 0												[1237,] g372 372 0.065 0.146 2.256 1.158 0
[523,] g1049 1049 0.502 1.432 2.851 6.863 0												[1238,] g497 497 0.065 0.146 2.256 1.158 0
[524,] g4388 4388 0.5 1.745 3.489 23.053 0												[1239,] g578 578 0.065 0.146 2.256 1.158 0
[525,] g4158 4158 0.5 1.251 2.502 5.754 0												[1240,] g640 640 0.065 0.146 2.256 1.158 0
[526,] g1756 1756 0.5 1.743 3.487 22.789 0												[1241,] g952 952 0.065 0.146 2.256 1.158 0
[527,] g1879 1879 0.499 1.76 3.525 24.347 0												[1242,] g990 990 0.065 0.146 2.256 1.158 0
[528,] g2174 2174 0.498 1.795 3.601 35.053 0												[1243,] g1128 1128 0.065 0.146 2.256 1.158 0
[529,] g4023 4023 0.498 1.218 2.443 4.948 0												[1244,] g1318 1318 0.065 0.146 2.256 1.158 0
[530,] g861 861 0.497 1.519 3.053 8.653 0												[1245,] g1429 1429 0.065 0.146 2.256 1.158 0
[531,] g891 891 0.497 1.413 2.84 6.552 0												[1246,] g2474 2474 0.065 0.146 2.256 1.158 0
[532,] g1768 1768 0.497 1.724 3.471 20.105 0												[1247,] g4543 4543 0.065 0.146 2.256 1.158 0
[533,] g836 836 0.497 1.753 3.531 23.349 0												[1248,] g807 807 0.064 0.145 2.283 1.474 0
[534,] g4053 4053 0.496 1.724 3.473 20.105 0												[1249,] g97 97 0.063 0.157 2.493 1.196 0
[535,] g900 900 0.496 1.409 2.84 6.504 0												[1250,] g719 719 0.06 0.132 2.207 1.801 0
[536,] g859 859 0.496 1.722 3.471 19.947 0												[1251,] g1118 1118 0.059 0.129 2.195 1.158 0
[537,] g4312 4312 0.496 1.29 2.599 5.57 0												[1252,] g224 224 0.057 0.143 2.487 1.143 0
[538,] g846 846 0.495 1.728 3.488 20.684 0												[1253,] g231 231 0.056 0.139 2.499 1.139 0
[539,] g874 874 0.495 1.717 3.466 19.316 0												[1254,] g228 228 0.054 0.134 2.492 1.134 0
[540,] g2640 2640 0.493 1.707 3.461 18.211 0												[1255,] g2121 2121 0.049 0.109 2.213 1.158 0
[541,] g3951 3951 0.493 1.524 3.091 8.789 0												[1256,] g43 43 0.048 0.105 2.208 1.158 0
[542,] g1792 1792 0.493 1.296 2.63 5.101 0												[1257,] g4342 4342 0.046 0.1 2.165 1.105 0
[543,] g1868 1868 0.493 1.702 3.454 17.684 0												[1258,] g566 566 0.045 0.1 2.202 1.105 0
[544,] g2210 2210 0.493 1.333 2.706 5.498 0												[1259,] g654 654 0.045 0.1 2.202 1.105 0
[545,] g4251 4251 0.493 1.57 3.188 10.174 0												[1260,] g1039 1039 0.045 0.1 2.202 1.105 0
[546,] g2355 2355 0.492 1.699 3.452 17.421 0												[1261,] g1445 1445 0.045 0.1 2.202 1.105 0
[547,] g3758 3758 0.492 1.197 2.433 4.715 0												[1262,] g1645 1645 0.045 0.1 2.202 1.105 0
[548,] g2968 2968 0.492 1.175 2.391 4.195 0												[1263,] g2111 2111 0.045 0.1 2.202 1.105 0
[549,] g1766 1766 0.491 1.533 3.124 9.04 0												[1264,] g2122 2122 0.045 0.1 2.202 1.105 0
[550,] g4117 4117 0.491 1.692 3.448 16.789 0												[1265,] g2264 2264 0.045 0.1 2.202 1.105 0
[551,] g1683 1683 0.491 1.452 2.96 7.211 0												[1266,] g2560 2560 0.045 0.1 2.202 1.105 0
[552,] g1104 1104 0.49 1.689 3.443 16.526 0												[1267,] g576 576 0.042 0.098 2.361 1.172 0
[553,] g628 628 0.49 1.384 2.825 6.14 0												[1268,] g1615 1615 0.041 0.103 2.499 1.137 0
[554,] g2092 2092 0.49 1.686 3.441 16.316 0												[1269,] g1152 1152 0.041 0.09 2.191 1.105 0
[555,] g1929 1929 0.489 1.684 3.441 16.105 0												[1270,] g529 529 0.041 0.102 2.497 1.105 0
[556,] g2308 2308 0.489 1.336 2.731 5.532 0												[1271,] g695 695 0.039 0.09 2.334 1.105 0
[557,] g1423 1423 0.489 1.516 3.099 8.575 0												[1272,] g1091 1091 0.039 0.084 2.184 1.105 0
[558,] g702 702 0.489 1.681 3.437 15.895 0												[1273,] g607 607 0.038 0.081 2.147 2.421 0
[559,] g1398 1398 0.488 1.476 3.028 7.684 0												[1274,] g737 737 0.035 0.09 2.553 1.105 0
[560,] g4391 4391 0.487 1.684 3.456 16.105 0												[1275,] g329 329 0.034 0.078 2.26 1.081 0
[561,] g1345 1345 0.487 1.668 3.427 14.947 0												[1276,] g1457 1457 0.034 0.09 2.627 1.091 0
[562,] g678 678 0.486 1.672 3.44 15.211 0												[1277,] g1038 1038 0.033 0.071 2.169 1.105 0
[563,] g4159 4159 0.486 1.662 3.422 14.549 0												[1278,] g3000 3000 0.033 0.071 2.169 1.105 0
[564,] g772 772 0.485 1.463 3.018 7.428 0												[1279,] g609 609 0.031 0.079 2.576 1.093 0
[565,] g670 670 0.485 1.657 3.418 14.211 0												[1280,] g948 948 0.03 0.065 2.161 1.158 0
[566,] g370 370 0.485 1.664 3.433 14.632 0												[1281,] g946 946 0.027 0.062 2.263 1.179 0
[567,] g687 687 0.483 1.663 3.442 14.579 0												[1282,] g1193 1193 0.027 0.063 2.381 1.064 0
[568,] g914 914 0.482 1.641 3.405 13.263 0												[1283,] g561 561 0.025 0.058 2.321 1.059 0
[569,] g865 865 0.482 1.641 3.406 13.263 0												[1284,] g697 697 0.024 0.051 2.145 1.053 0
[570,] g605 605 0.482 1.64 3.405 13.211 0												[1285,] g1019 1019 0.024 0.051 2.145 1.053 0
[571,] g588 588 0.482 1.648 3.423 13.684 0												[1286,] g1239 1239 0.024 0.051 2.145 1.053 0
[572,] g1173 1173 0.481 1.461 3.038 7.386 0												[1287,] g1272 1272 0.024 0.051 2.145 1.053 0
[573,] g1177 1177 0.481 1.637 3.406 13.053 0												[1288,] g1275 1275 0.024 0.051 2.145 1.053 0
[574,] g1314 1314 0.481 1.634 3.4 12.895 0												[1289,] g1967 1967 0.024 0.051 2.145 1.053 0
[575,] g2083 2083 0.481 1.348 2.806 5.676 0												[1290,] g2362 2362 0.024 0.051 2.145 1.053 0
[576,] g1250 1250 0.48 1.632 3.398 12.789 0												[1291,] g603 603 0.024 0.064 2.697 1.062 0
[577,] g701 701 0.48 1.632 3.398 12.789 0												[1292,] g102 102 0.023 0.062 2.632 1.066 0
[578,] g1276 1276 0.48 1.502 3.13 8.254 0												[1293,] g342 342 0.023 0.055 2.419 1.086 0
[579,] g808 808 0.48 1.722 3.592 19.947 0												[1294,] g1068 1068 0.022 0.051 2.294 1.084 0
[580,] g1237 1237 0.479 1.442 3.007 7.029 0												[1295,] g174 174 0.022 0.053 2.419 1.056 0
[581,] g1824 1824 0.479 1.344 2.805 5.628 0												[1296,] g292 292 0.022 0.057 2.659 1.057 0
[582,] g4462 4462 0.479 1.438 3.002 6.968 0												[1297,] g508 508 0.019 0.047 2.42 1.047 0
[583,] g3867 3867 0.479 1.648 3.439 13.632 0												[1298,] g400 400 0.019 0.041 2.133 1.158 0
[584,] g1419 1419 0.478 1.621 3.389 12.211 0												[1299,] g1047 1047 0.019 0.039 2.131 1.053 0
[585,] g1778 1778 0.478 1.571 3.287 10.211 0												[1300,] g771 771 0.018 0.038 2.117 1.263 0
[586,] g3653 3653 0.478 1.628 3.406 12.579 0												[1301,] g503 503 0.016 0.037 2.275 1.04 0
[587,] g1387 1387 0.477 1.493 3.132 8.053 0												[1302,] g1097 1097 0.014 0.03 2.12 1.053 0
[588,] g890 890 0.476 1.611 3.381 11.737 0												[1303,] g580 580 0.014 0.03 2.109 1.526 0
[589,] g404 404 0.475 1.106 2.326 3.809 0												[1304,] g872 872 0.012 0.026 2.116 1.105 0
[590,] g211 211 0.475 1.614 3.397 11.895 0												[1305,] g1937 1937 0.012 0.029 2.436 1.033 0
[591,] g1131 1131 0.475 1.526 3.212 8.842 0												[1306,] g534 534 0.009 0.021 2.525 1.025 0
[592,] g779 779 0.475 1.42 2.99 6.662 0												[1307,] g1301 1301 0.008 0.024 2.941 1.023 0
[593,] g845 845 0.474 1.664 3.514 14.684 0												[1308,] g4505 4505 0.007 0.018 2.454 1.023 0
[594,] g3576 3576 0.474 1.491 3.149 8 0												[1309,] g437 437 0.007 0.017 2.467 1.018 0
[595,] g1379 1379 0.473 1.602 3.385 11.369 0												[1310,] g2723 2723 0.006 0.013 2.263 1.013 0
[596,] g575 575 0.473 1.592 3.365 10.947 0												[1311,] g241 241 0.004 0.011 2.585 1.011 0
[597,] g1151 1151 0.472 1.587 3.362 10.789 0												[1312,] g301 301 0.004 0.009 2.42 1.01 0
[598,] g1763 1763 0.472 1.587 3.363 10.789 0												[1313,] g832 832 0.004 0.008 2.192 1.013 0
[599,] g1100 1100 0.472 1.599 3.389 11.263 0												[1314,] g801 801 0.002 0.005 2.376 1.009 0
[600,] g2738 2738 0.471 1.112 2.363 4.003 0												[1315,] g717 717 0.002 0.005 2.582 1.005 0
[601,] g1397 1397 0.47 1.577 3.353 10.412 0
[602,] g3657 3657 0.47 1.4 2.977 6.356 0
[603,] g3908 3908 0.469 1.211 2.585 5.941 0
[604,] g4481 4481 0.468 1.389 2.97 6.203 0
[605,] g641 641 0.467 1.559 3.34 9.789 0
[606,] g1673 1673 0.466 1.621 3.476 12.211 0
[607,] g945 945 0.466 1.555 3.337 9.684 0
[608,] g1526 1526 0.466 1.555 3.337 9.684 0
[609,] g778 778 0.466 1.555 3.338 9.684 0
[610,] g478 478 0.465 1.378 2.963 6.049 0
[611,] g718 718 0.464 1.545 3.327 9.368 0
[612,] g840 840 0.464 1.573 3.389 10.263 0
[613,] g3286 3286 0.462 1.496 3.235 8.105 0
[614,] g690 690 0.462 1.366 2.956 5.896 0
[615,] g2080 2080 0.462 1.534 3.32 9.053 0
[616,] g41 41 0.461 1.574 3.413 10.316 0
[617,] g2621 2621 0.461 1.559 3.379 9.789 0
[618,] g1035 1035 0.461 1.276 2.767 4.905 0
[619,] g916 916 0.461 1.528 3.316 8.895 0
[620,] g2802 2802 0.461 1.53 3.32 8.947 0
[621,] g1004 1004 0.461 1.155 2.507 4.558 0
[622,] g2512 2512 0.46 1.526 3.315 8.842 0
[623,] g1254 1254 0.46 1.554 3.375 9.632 0
[624,] g1312 1312 0.46 1.476 3.207 7.684 0
[625,] g1293 1293 0.459 1.354 2.948 5.743 0
[626,] g1915 1915 0.459 1.354 2.948 5.743 0
[627,] g3865 3865 0.459 1.52 3.313 8.684 0
[628,] g1960 1960 0.458 1.223 2.669 4.446 0
[629,] g967 967 0.458 1.341 2.926 5.335 0
[630,] g1808 1808 0.457 1.349 2.95 5.684 0
[631,] g621 621 0.457 1.507 3.3 8.368 0
[632,] g1092 1092 0.457 1.414 3.098 6.579 0
[633,] g1053 1053 0.456 1.259 2.758 4.752 0
[634,] g3655 3655 0.456 1.503 3.294 8.263 0
[635,] g862 862 0.456 1.503 3.295 8.263 0
[636,] g215 215 0.455 1.562 3.43 9.471 0
[637,] g618 618 0.455 1.362 2.993 5.842 0
[638,] g1354 1354 0.455 1.496 3.288 8.105 0
[639,] g937 937 0.455 1.496 3.289 8.105 0
[640,] g2002 2002 0.454 1.493 3.287 8.053 0
[641,] g4434 4434 0.454 1.263 2.781 4.791 0
[642,] g2732 2732 0.454 1.358 2.99 5.789 0
[643,] g3371 3371 0.454 1.491 3.284 8 0
[644,] g787 787 0.453 1.507 3.324 8.368 0
[645,] g1814 1814 0.453 1.247 2.751 4.647 0
[646,] g1980 1980 0.453 1.328 2.931 5.437 0
[647,] g1204 1204 0.452 1.389 3.074 6.211 0
[648,] g2156 2156 0.452 1.259 2.789 46.376 0
[649,] g2494 2494 0.451 1.067 2.364 3.716 0
[650,] g1722 1722 0.451 1.476 3.272 7.684 0
[651,] g1838 1838 0.451 1.479 3.278 7.737 0
[652,] g1005 1005 0.45 1.611 3.576 11.737 0
[653,] g885 885 0.45 1.471 3.268 7.579 0
[654,] g709 709 0.45 1.71 3.802 18.579 0
[655,] g4541 4541 0.45 1.246 2.769 4.637 0
[656,] g1086 1086 0.45 1.471 3.27 7.579 0
[657,] g1274 1274 0.45 1.235 2.746 4.546 0
[658,] g540 540 0.449 1.476 3.287 7.684 0
[659,] g2782 2782 0.449 1.466 3.266 7.474 0
[660,] g1108 1108 0.448 1.507 3.362 8.368 0
[661,] g1324 1324 0.448 1.228 2.742 4.494 0
[662,] g753 753 0.448 1.557 3.476 9.737 0
[663,] g2138 2138 0.447 1.182 2.641 4.139 0
[664,] g1384 1384 0.447 1.455 3.257 7.263 0
[665,] g686 686 0.446 1.452 3.253 7.211 0
[666,] g2918 2918 0.446 1.449 3.25 7.158 0
[667,] g1983 1983 0.446 1.452 3.257 7.211 0
[668,] g2335 2335 0.445 1.221 2.743 4.436 0
[669,] g1411 1411 0.444 1.44 3.245 7 0
[670,] g3126 3126 0.444 1.44 3.246 7 0
[671,] g1026 1026 0.444 1.349 3.041 5.684 0
[672,] g3464 3464 0.443 1.286 2.905 5.005 0
[673,] g1853 1853 0.442 1.431 3.236 6.842 0
[674,] g1096 1096 0.441 1.424 3.231 6.737 0
[675,] g4335 4335 0.44 1.208 2.743 4.331 0
[676,] g2703 2703 0.44 1.421 3.231 6.684 0
[677,] g1289 1289 0.44 1.53 3.479 8.801 0
[678,] g1476 1476 0.44 1.479 3.364 7.737 0
[679,] g1040 1040 0.44 1.418 3.225 6.632 0
[680,] g3341 3341 0.439 1.286 2.926 5 0
[681,] g1269 1269 0.438 1.414 3.228 6.579 0
[682,] g776 776 0.436 1.293 2.962 5.067 0
[683,] g2000 2000 0.436 1.4 3.212 6.368 0
[684,] g2955 2955 0.436 1.434 3.289 6.895 0
[685,] g3365 3365 0.436 1.239 2.845 4.579 0
[686,] g1051 1051 0.435 1.397 3.213 6.316 0
[687,] g1847 1847 0.435 1.181 2.717 4.135 0
[688,] g2165 2165 0.434 1.25 2.881 4.671 0
[689,] g930 930 0.433 1.437 3.315 6.947 0
[690,] g2254 2254 0.433 1.022 2.36 3.462 0
[691,] g1765 1765 0.432 1.382 3.197 6.105 0
[692,] g4450 4450 0.432 1.135 2.626 4.257 0
[693,] g1927 1927 0.432 1.378 3.193 6.053 0
[694,] g1415 1415 0.431 1.378 3.195 6.053 0
[695,] g1660 1660 0.431 1.374 3.192 6 0
[696,] g975 975 0.43 1.374 3.198 6 0
[697,] g1782 1782 0.429 1.37 3.197 5.947 0
[698,] g3339 3339 0.428 1.362 3.181 5.842 0
[699,] g4390 4390 0.428 1.366 3.192 5.895 0
[700,] g879 879 0.427 1.782 4.17 31.053 0
[701,] g657 657 0.427 1.526 3.574 8.842 0
[702,] g4482 4482 0.427 1.355 3.175 5.757 0
[703,] g2168 2168 0.427 1.358 3.183 5.789 0
[704,] g1059 1059 0.426 1.234 2.897 4.543 0
[705,] g896 896 0.426 1.15 2.701 3.929 0
[706,] g1973 1973 0.426 1.15 2.701 3.929 0
[707,] g2149 2149 0.426 1.15 2.701 3.929 0
[708,] g1359 1359 0.425 1.353 3.181 5.737 0
[709,] g1489 1489 0.425 1.353 3.184 5.737 0
[710,] g4433 4433 0.425 1.762 4.146 26.053 0
[711,] g1817 1817 0.424 1.212 2.858 4.365 0
[712,] g2603 2603 0.424 1.366 3.22 5.895 0
[713,] g3587 3587 0.424 1.382 3.258 6.105 0
[714,] g1170 1170 0.424 1.754 4.137 24.632 0
[ reached getOption("max.print") -- omitted 601 rows ]
Genes down
Gene ID Gene Name Score(d) Numerator(r) Denominator(s+s0) Fold Change q-value(%)
[1,] g2376 2376 -0.799 -2.384 2.982 0.03 0
[2,] g232 232 -0.783 -1.947 2.488 0.114 0
[3,] g16 16 -0.775 -1.921 2.479 0.077 0
[4,] g15 15 -0.763 -1.965 2.574 0.113 0
[5,] g148 148 -0.761 -1.832 2.409 0.144 0
[6,] g34 34 -0.727 -2.03 2.793 0.094 0
[7,] g68 68 -0.71 -1.986 2.796 0.103 0
[8,] g3637 3637 -0.682 -2.35 3.448 0.035 0
[9,] g86 86 -0.681 -1.69 2.48 0.104 0
[10,] g65 65 -0.677 -1.684 2.486 0.138 0
[11,] g70 70 -0.676 -1.689 2.499 0.179 0
[12,] g267 267 -0.668 -2.03 3.04 0.094 0
[13,] g158 158 -0.663 -2.139 3.227 0.073 0
[14,] g219 219 -0.649 -1.585 2.443 0.15 0
[15,] g106 106 -0.645 -1.661 2.577 0.179 0
[16,] g606 606 -0.644 -1.577 2.449 0.199 0
[17,] g36 36 -0.642 -1.819 2.832 0.139 0
[18,] g300 300 -0.642 -1.78 2.772 0.147 0
[19,] g246 246 -0.642 -1.588 2.475 0.188 0
[20,] g103 103 -0.639 -1.787 2.796 0.146 0
[21,] g48 48 -0.638 -1.627 2.551 0.183 0
[22,] g239 239 -0.635 -1.55 2.443 0.155 0
[23,] g134 134 -0.628 -1.561 2.484 0.172 0
[24,] g4296 4296 -0.628 -1.714 2.732 0.163 0
[25,] g151 151 -0.624 -1.582 2.535 0.137 0
[26,] g1007 1007 -0.621 -1.69 2.719 0.169 0
[27,] g104 104 -0.619 -1.526 2.463 0.193 0
[28,] g3494 3494 -0.619 -2.106 3.402 0.079 0
[29,] g502 502 -0.618 -1.452 2.35 0.16 0
[30,] g177 177 -0.618 -1.683 2.726 0.133 0
[31,] g31 31 -0.616 -1.573 2.554 0.168 0
[32,] g59 59 -0.612 -1.558 2.547 0.213 0
[33,] g93 93 -0.611 -1.543 2.525 0.206 0
[34,] g463 463 -0.609 -1.617 2.657 0.187 0
[35,] g121 121 -0.606 -1.628 2.688 0.192 0
[36,] g183 183 -0.596 -1.48 2.485 0.229 0
[37,] g247 247 -0.589 -1.432 2.43 0.247 0
[38,] g26 26 -0.589 -1.806 3.069 0.141 0
[39,] g156 156 -0.582 -1.514 2.601 0.176 0
[40,] g67 67 -0.579 -1.531 2.643 0.209 0
[41,] g489 489 -0.571 -1.495 2.62 0.219 0
[42,] g165 165 -0.568 -1.446 2.544 0.237 0
[43,] g74 74 -0.567 -1.449 2.556 0.244 0
[44,] g146 146 -0.564 -1.401 2.483 0.262 0
[45,] g1222 1222 -0.562 -1.456 2.591 0.237 0
[46,] g4090 4090 -0.559 -1.482 2.649 0.222 0
[47,] g11 11 -0.557 -1.806 3.243 0.141 0
[48,] g420 420 -0.556 -1.349 2.426 0.264 0
[49,] g89 89 -0.556 -1.421 2.557 0.218 0
[50,] g46 46 -0.551 -1.462 2.651 0.237 0
[51,] g474 474 -0.55 -1.353 2.459 0.259 0
[52,] g3368 3368 -0.55 -2.158 3.927 0.069 0
[53,] g3104 3104 -0.547 -2.141 3.912 0.073 0
[54,] g525 525 -0.546 -1.529 2.803 0.216 0
[55,] g1877 1877 -0.544 -1.456 2.676 0.23 0
[56,] g191 191 -0.543 -1.266 2.33 0.304 0
[57,] g1296 1296 -0.542 -1.355 2.498 0.271 0
[58,] g35 35 -0.541 -1.382 2.556 0.24 0
[59,] g123 123 -0.537 -1.646 3.066 0.179 0
[60,] g780 780 -0.535 -1.596 2.987 0.195 0
[61,] g1160 1160 -0.532 -1.337 2.513 0.264 0
[62,] g195 195 -0.529 -1.236 2.338 0.219 0
[63,] g136 136 -0.529 -1.35 2.554 0.182 0
[64,] g724 724 -0.526 -1.297 2.464 0.197 0
[65,] g269 269 -0.525 -1.275 2.43 0.267 0
[66,] g265 265 -0.517 -1.929 3.731 0.115 0
[67,] g180 180 -0.515 -1.228 2.381 0.257 0
[68,] g157 157 -0.515 -1.195 2.322 0.132 0
[69,] g162 162 -0.514 -1.364 2.653 0.187 0
[70,] g519 519 -0.514 -1.531 2.982 0.209 0
[71,] g440 440 -0.512 -1.173 2.291 0.275 0
[72,] g111 111 -0.504 -1.254 2.488 0.246 0
[73,] g73 73 -0.504 -1.843 3.658 0.133 0
[74,] g3477 3477 -0.504 -1.263 2.508 0.296 0
[75,] g50 50 -0.501 -1.311 2.618 0.212 0
[76,] g196 196 -0.499 -1.469 2.945 0.226 0
[77,] g268 268 -0.497 -1.8 3.621 0.143 0
[78,] g434 434 -0.497 -1.286 2.589 0.28 0
[79,] g218 218 -0.496 -1.396 2.813 0.234 0
[80,] g209 209 -0.49 -1.165 2.378 0.271 0
[81,] g286 286 -0.49 -1.122 2.291 0.087 0
[82,] g176 176 -0.487 -1.286 2.641 0.252 0
[83,] g143 143 -0.483 -1.193 2.469 0.19 0
[84,] g554 554 -0.482 -1.301 2.696 0.281 0
[85,] g362 362 -0.477 -1.373 2.882 0.23 0
[86,] g1300 1300 -0.473 -1.414 2.991 0.241 0
[87,] g1164 1164 -0.472 -1.177 2.496 0.318 0
[88,] g1243 1243 -0.471 -1.181 2.505 0.316 0
[89,] g287 287 -0.47 -1.16 2.467 0.337 0
[90,] g77 77 -0.468 -1.627 3.474 0.184 0
[91,] g781 781 -0.467 -1.371 2.936 0.257 0
[92,] g289 289 -0.467 -1.059 2.269 0.235 0
[93,] g127 127 -0.465 -1.23 2.643 0.298 0
[94,] g200 200 -0.458 -1.159 2.532 0.3 0
[95,] g47 47 -0.455 -1.189 2.613 0.3 0
[96,] g465 465 -0.454 -1.21 2.668 0.304 0
[97,] g327 327 -0.451 -1.213 2.69 0.298 0
[98,] g545 545 -0.451 -1.077 2.39 0.276 0
[99,] g28 28 -0.448 -1.049 2.343 0.262 0
[100,] g133 133 -0.447 -1.077 2.408 0.303 0
[101,] g161 161 -0.443 -1.086 2.453 0.197 0
[102,] g12 12 -0.442 -1.286 2.912 0.28 0
[103,] g199 199 -0.441 -1.099 2.494 0.311 0
[104,] g334 334 -0.439 -1.102 2.508 0.211 0
[105,] g3191 3191 -0.439 -1.065 2.427 0.363 0
[106,] g814 814 -0.438 -1.06 2.418 0.361 0
[107,] g3059 3059 -0.437 -1.169 2.673 0.318 0
[108,] g785 785 -0.437 -1.078 2.47 0.35 0
[109,] g656 656 -0.435 -1.078 2.477 0.35 0
[110,] g733 733 -0.435 -1.193 2.745 0.307 0
[111,] g1006 1006 -0.434 -1.214 2.796 0.314 0
[112,] g611 611 -0.433 -1.151 2.658 0.273 0
[113,] g1081 1081 -0.433 -1.145 2.647 0.291 0
[114,] g129 129 -0.43 -1.025 2.384 0.202 0
[115,] g708 708 -0.429 -1.01 2.355 0.2 0
[116,] g95 95 -0.429 -1.237 2.887 0.31 0
[117,] g333 333 -0.426 -1.012 2.379 0.324 0
[118,] g258 258 -0.419 -1.21 2.889 0.313 0
[119,] g5 5 -0.418 -1.003 2.4 0.297 0
[120,] g391 391 -0.416 -1.054 2.531 0.359 0
[121,] g82 82 -0.413 -0.996 2.408 0.35 0
[122,] g29 29 -0.413 -1.063 2.576 0.246 0
[123,] g262 262 -0.411 -1.32 3.212 0.269 0
[124,] g538 538 -0.405 -1.004 2.475 0.392 0
[125,] g233 233 -0.405 -0.944 2.328 0.285 0
[126,] g1174 1174 -0.405 -1.036 2.558 0.318 0
[127,] g107 107 -0.404 -1.102 2.725 0.341 0
[128,] g184 184 -0.404 -1.046 2.588 0.314 0
[129,] g3445 3445 -0.404 -1.286 3.182 0.28 0
[130,] g560 560 -0.402 -1.054 2.621 0.359 0
[131,] g341 341 -0.401 -1.019 2.54 0.388 0
[132,] g1402 1402 -0.4 -0.965 2.414 0.315 0
[133,] g221 221 -0.4 -0.915 2.29 0.247 0
[134,] g264 264 -0.398 -0.962 2.415 0.353 0
[135,] g532 532 -0.398 -1.029 2.587 0.368 0
[136,] g79 79 -0.395 -1.145 2.898 0.342 0
[137,] g388 388 -0.393 -0.967 2.461 0.291 0
[138,] g42 42 -0.393 -1.034 2.633 0.349 0
[139,] g3087 3087 -0.392 -1.019 2.595 0.376 0
[140,] g1316 1316 -0.391 -1.05 2.683 0.372 0
[141,] g189 189 -0.387 -0.859 2.217 0.234 0
[142,] g414 414 -0.386 -0.937 2.426 0.423 0
[143,] g263 263 -0.386 -0.882 2.286 0.248 0
[144,] g1146 1146 -0.386 -0.96 2.489 0.41 0
[145,] g460 460 -0.385 -0.947 2.459 0.4 0
[146,] g173 173 -0.385 -0.936 2.43 0.38 0
[147,] g530 530 -0.384 -0.975 2.542 0.389 0
[148,] g1715 1715 -0.382 -0.918 2.402 0.313 0
[149,] g1303 1303 -0.381 -0.947 2.484 0.4 0
[150,] g276 276 -0.379 -0.896 2.362 0.309 0
[151,] g1082 1082 -0.378 -1.036 2.739 0.353 0
[152,] g655 655 -0.378 -0.916 2.422 0.43 0
[153,] g2804 2804 -0.376 -1.029 2.739 0.368 0
[154,] g599 599 -0.375 -1.002 2.672 0.378 0
[155,] g201 201 -0.375 -1.002 2.672 0.378 0
[156,] g188 188 -0.373 -0.902 2.42 0.385 0
[157,] g368 368 -0.373 -0.891 2.391 0.368 0
[158,] g2919 2919 -0.372 -1.028 2.761 0.382 0
[159,] g175 175 -0.37 -0.861 2.329 0.283 0
[160,] g64 64 -0.369 -1.125 3.045 0.333 0
[161,] g308 308 -0.363 -0.832 2.288 0.268 0
[162,] g261 261 -0.363 -0.887 2.442 0.413 0
[163,] g152 152 -0.363 -0.907 2.5 0.375 0
[164,] g3739 3739 -0.363 -0.902 2.489 0.434 0
[165,] g114 114 -0.362 -0.975 2.693 0.389 0
[166,] g2702 2702 -0.362 -0.99 2.739 0.395 0
[167,] g494 494 -0.36 -0.819 2.273 0.329 0
[168,] g185 185 -0.359 -0.843 2.347 0.321 0
[169,] g198 198 -0.359 -0.975 2.715 0.389 0
[170,] g128 128 -0.359 -0.947 2.641 0.4 0
[171,] g892 892 -0.358 -0.863 2.408 0.358 0
[172,] g347 347 -0.357 -0.861 2.41 0.394 0
[173,] g792 792 -0.354 -0.888 2.506 0.424 0
[174,] g282 282 -0.354 -0.857 2.42 0.438 0
[175,] g272 272 -0.352 -0.857 2.435 0.438 0
[176,] g40 40 -0.351 -0.918 2.618 0.412 0
[177,] g694 694 -0.351 -0.889 2.536 0.427 0
[178,] g85 85 -0.349 -0.918 2.63 0.412 0
[179,] g257 257 -0.347 -1.029 2.963 0.368 0
[180,] g1273 1273 -0.346 -0.854 2.466 0.409 0
[181,] g182 182 -0.346 -0.877 2.534 0.326 0
[182,] g132 132 -0.345 -0.875 2.535 0.435 0
[183,] g2447 2447 -0.345 -0.936 2.712 0.414 0
[184,] g320 320 -0.344 -0.808 2.347 0.357 0
[185,] g666 666 -0.342 -0.821 2.397 0.371 0
[186,] g302 302 -0.342 -0.888 2.601 0.424 0
[187,] g375 375 -0.342 -0.888 2.601 0.424 0
[188,] g1189 1189 -0.342 -0.888 2.601 0.424 0
Negative ions
Genes up
Gene ID Gene Name Score(d) Numerator(r) Denominator(s+s0) Fold Change q-value(%)
[1,] g720 720 1.353 1.953 1.443 27.056 0
[2,] g750 750 1.348 1.945 1.443 25.667 0
[3,] g690 690 1.346 1.944 1.444 25.5 0
[4,] g706 706 1.346 1.946 1.445 25.833 0
[5,] g360 360 1.33 1.918 1.442 21.944 0
[6,] g656 656 1.322 1.901 1.438 20.111 0
[7,] g344 344 1.318 1.904 1.445 20.444 0
[8,] g382 382 1.317 1.901 1.443 20.056 0
[9,] g354 354 1.316 1.905 1.448 20.5 0
[10,] g373 373 1.313 1.894 1.443 19.389 0
[11,] g339 339 1.31 1.891 1.444 19.167 0
[12,] g642 642 1.307 1.878 1.437 18 0
[13,] g326 326 1.299 1.865 1.436 17 0
[14,] g404 404 1.294 1.851 1.43 16.056 0
[15,] g327 327 1.294 1.862 1.439 16.778 0
[16,] g638 638 1.286 1.85 1.439 15.944 0
[17,] g303 303 1.284 1.841 1.433 15.389 0
[18,] g345 345 1.282 1.835 1.432 15.056 0
[19,] g318 318 1.278 1.845 1.444 15.667 0
[20,] g616 616 1.276 1.828 1.432 14.611 0
[21,] g294 294 1.265 1.823 1.441 14.333 0
[22,] g341 341 1.263 1.818 1.44 14.111 0
[23,] g440 440 1.256 1.781 1.417 12.389 0
[24,] g411 411 1.255 1.848 1.473 15.833 0
[25,] g361 361 1.253 1.774 1.415 12.111 0
[26,] g684 684 1.241 1.905 1.535 20.5 0
[27,] g604 604 1.239 1.777 1.434 12.222 0
[28,] g355 355 1.235 1.768 1.432 11.889 0
[29,] g275 275 1.229 1.75 1.424 11.222 0
[30,] g265 265 1.216 1.731 1.423 10.611 0
[31,] g292 292 1.214 1.722 1.418 10.333 0
[32,] g580 580 1.197 1.702 1.422 9.778 0
[33,] g593 593 1.174 1.932 1.645 23.722 0
[34,] g409 409 1.174 1.781 1.517 12.389 0
[35,] g386 386 1.169 1.622 1.388 8 0
[36,] g378 378 1.162 1.753 1.509 11.333 0
[37,] g458 458 1.158 1.77 1.528 11.944 0
[38,] g566 566 1.156 1.935 1.674 24.167 0
[39,] g534 534 1.152 1.932 1.677 23.778 0
[40,] g316 316 1.15 1.794 1.561 12.944 0
[41,] g199 199 1.147 1.845 1.608 15.611 0
[42,] g457 457 1.144 1.59 1.391 7.444 0
[43,] g37 37 1.141 1.825 1.599 14.444 0
[44,] g462 462 1.139 1.573 1.381 7.167 0
[45,] g75 75 1.137 1.845 1.624 15.667 0
[46,] g79 79 1.129 1.808 1.602 13.611 0
[47,] g477 477 1.124 1.716 1.527 10.167 0
[48,] g575 575 1.123 1.59 1.416 7.444 0
[49,] g133 133 1.109 1.834 1.653 14.944 0
[50,] g257 257 1.109 1.804 1.627 13.389 0
[51,] g246 246 1.104 1.55 1.404 6.833 0
[52,] g141 141 1.099 1.755 1.597 11.389 0
[53,] g271 271 1.096 1.53 1.396 6.556 0
[54,] g346 346 1.095 1.517 1.386 6.389 0
[55,] g509 509 1.089 1.904 1.748 20.389 0
[56,] g663 663 1.087 1.827 1.681 14.556 0
[57,] g169 169 1.082 1.538 1.422 6.667 0
[58,] g494 494 1.079 1.877 1.74 17.889 0
[59,] g283 283 1.077 1.727 1.604 10.5 0
[60,] g669 669 1.076 1.558 1.448 6.944 0
[61,] g492 492 1.075 1.642 1.527 8.389 0
[62,] g221 221 1.075 1.53 1.423 6.556 0
[63,] g376 376 1.06 1.546 1.459 6.778 0
[64,] g227 227 1.058 1.503 1.421 6.222 0
[65,] g238 238 1.058 1.53 1.446 6.556 0
[66,] g730 730 1.054 1.562 1.482 7 0
[67,] g553 553 1.049 1.437 1.369 5.5 0
[68,] g427 427 1.048 1.647 1.571 8.5 0
[69,] g391 391 1.048 1.459 1.392 5.722 0
[70,] g357 357 1.048 1.655 1.579 8.667 0
[71,] g430 430 1.047 1.68 1.604 9.222 0
[72,] g342 342 1.027 1.542 1.502 6.722 0
[73,] g110 110 1.026 1.425 1.39 5.389 0
[74,] g479 479 1.023 1.806 1.766 13.5 0
[75,] g330 330 1.023 1.395 1.364 5.111 0
[76,] g263 263 1.022 1.443 1.412 5.556 0
[77,] g507 507 1.005 1.494 1.486 6.111 0
[78,] g270 270 1.005 1.425 1.418 5.389 0
[79,] g365 365 0.998 1.474 1.478 5.889 0
[80,] g152 152 0.993 1.443 1.452 5.556 0
[81,] g693 693 0.992 1.499 1.511 6.167 0
[82,] g207 207 0.99 1.603 1.62 7.667 0
[83,] g631 631 0.988 1.852 1.874 16.111 0
[84,] g347 347 0.988 1.401 1.419 5.167 0
[85,] g408 408 0.987 1.332 1.35 4.611 0
[86,] g300 300 0.986 1.573 1.596 7.167 0
[87,] g332 332 0.982 1.407 1.433 5.222 0
[88,] g460 460 0.982 1.698 1.729 9.667 0
[89,] g363 363 0.974 1.431 1.469 5.444 0
[90,] g629 629 0.966 1.594 1.65 7.5 0
[91,] g307 307 0.964 1.55 1.608 6.833 0
[92,] g431 431 0.961 1.71 1.78 10 0
[93,] g701 701 0.96 1.622 1.689 8 0
[94,] g662 662 0.959 1.663 1.734 8.833 0
[95,] g410 410 0.958 1.583 1.653 7.333 0
[96,] g471 471 0.949 1.258 1.325 4.111 0
[97,] g480 480 0.949 1.258 1.325 4.111 0
[98,] g308 308 0.93 1.301 1.398 4.389 0
[99,] g310 310 0.921 1.275 1.385 4.222 0
[100,] g678 678 0.915 1.512 1.653 6.333 0
[101,] g651 651 0.911 1.565 1.718 7.056 0
[102,] g415 415 0.908 1.249 1.376 4.056 0
[103,] g306 306 0.907 1.275 1.406 4.222 0
[104,] g672 672 0.895 1.702 1.902 9.778 0
[105,] g13 13 0.892 1.42 1.592 5.333 0
[106,] g652 652 0.887 1.687 1.901 9.389 0
[107,] g259 259 0.878 1.354 1.543 4.778 0
[108,] g419 419 0.875 1.249 1.426 4.056 0
[109,] g33 33 0.873 1.61 1.844 7.778 0
[110,] g592 592 0.871 1.401 1.609 5.167 0
[111,] g579 579 0.866 1.42 1.638 5.333 0
[112,] g18 18 0.866 1.361 1.572 4.833 0
[113,] g478 478 0.859 1.474 1.716 5.889 0
[114,] g702 702 0.856 1.464 1.711 5.778 0
[115,] g333 333 0.845 1.293 1.53 4.333 0
[116,] g508 508 0.844 1.499 1.775 6.167 0
[117,] g393 393 0.842 1.258 1.494 4.111 0
[118,] g88 88 0.838 1.23 1.468 3.944 0
[119,] g628 628 0.835 1.494 1.79 6.111 0
[120,] g552 552 0.83 1.382 1.664 5 0
[121,] g301 301 0.825 1.382 1.674 5 0
[122,] g615 615 0.825 1.368 1.659 4.889 0
[123,] g299 299 0.824 1.167 1.417 3.611 0
[124,] g321 321 0.82 1.199 1.463 3.778 0
[125,] g650 650 0.819 1.714 2.093 10.111 0
[126,] g519 519 0.814 1.332 1.637 4.611 0
[127,] g748 748 0.813 1.443 1.775 5.556 0
[128,] g493 493 0.81 1.425 1.759 5.389 0
[129,] g541 541 0.808 1.34 1.657 4.667 0
[130,] g624 624 0.805 1.056 1.312 3.111 0
[131,] g543 543 0.8 1.121 1.4 3.389 0
[132,] g55 55 0.795 1.354 1.704 4.778 0
[133,] g335 335 0.779 1.121 1.438 3.389 0
[134,] g426 426 0.77 1.301 1.69 4.389 0
[135,] g379 379 0.77 1.21 1.572 3.833 0
[136,] g421 421 0.767 1.189 1.55 3.722 0
[137,] g512 512 0.764 1.258 1.647 4.111 0
[138,] g459 459 0.751 1.267 1.686 4.167 0
[139,] g742 742 0.739 1.317 1.783 4.5 0
[140,] g305 305 0.734 0.997 1.358 2.889 0
[141,] g352 352 0.727 1.041 1.432 3.056 0
[142,] g565 565 0.717 1.096 1.528 3.278 0
[143,] g315 315 0.717 1.293 1.803 4.333 0
[144,] g287 287 0.716 1.027 1.435 3 0
[145,] g15 15 0.714 1.165 1.632 3.542 0
[146,] g503 503 0.707 1.189 1.682 3.722 0
[147,] g288 288 0.699 0.997 1.426 2.889 0.506
[148,] g96 96 0.698 1.508 2.16 6.278 0.506
[149,] g603 603 0.696 1.21 1.738 3.833 0.506
[150,] g573 573 0.682 1.21 1.774 3.833 0.506
[151,] g194 194 0.673 1.156 1.717 3.556 0.506
[152,] g643 643 0.669 0.997 1.49 2.889 0.506
[153,] g34 34 0.667 1.069 1.602 3.167 0.506
[154,] g497 497 0.664 1.108 1.668 3.333 0.506
[155,] g261 261 0.663 1.041 1.571 3.056 0.506
[156,] g671 671 0.653 1.083 1.659 3.222 0.904
[157,] g366 366 0.651 0.948 1.458 2.722 0.904
[158,] g647 647 0.651 0.997 1.532 2.889 0.904
[159,] g483 483 0.65 0.997 1.534 2.889 0.904
[160,] g336 336 0.648 0.931 1.438 2.667 0.904
[161,] g677 677 0.644 1.347 2.093 4.722 0.904
[162,] g262 262 0.639 0.931 1.458 2.667 0.904
[163,] g683 683 0.638 1.258 1.971 4.111 0.904
[164,] g533 533 0.622 1.133 1.822 3.444 0.904
[165,] g564 564 0.621 1.121 1.806 3.389 0.904
[166,] g449 449 0.62 0.838 1.351 2.389 0.904
[167,] g521 521 0.612 0.817 1.335 2.333 0.904
[168,] g115 115 0.609 0.896 1.47 2.556 0.904
[169,] g696 696 0.601 1.027 1.71 3 0.904
[170,] g171 171 0.599 0.916 1.53 5.389 0.904
[171,] g65 65 0.598 0.9 1.504 2.476 0.904
[172,] g626 626 0.597 0.858 1.437 2.444 0.904
[173,] g291 291 0.596 0.877 1.47 2.5 0.904
[174,] g551 551 0.595 0.896 1.504 2.556 0.904
[175,] g695 695 0.577 0.914 1.585 2.611 1.301
[176,] g723 723 0.568 1.027 1.807 3 1.301
[177,] g637 637 0.568 1.027 1.807 3 1.301
[178,] g641 641 0.568 1.027 1.807 3 1.301
[179,] g281 281 0.567 0.796 1.403 2.278 1.301
[180,] g744 744 0.556 1.056 1.898 3.111 1.301
[181,] g173 173 0.555 0.774 1.395 2.222 1.301
[182,] g334 334 0.548 0.796 1.453 2.278 2.753
[183,] g467 467 0.546 0.796 1.457 2.278 2.753
[184,] g649 649 0.546 0.965 1.768 2.778 2.753
[185,] g699 699 0.543 0.817 1.504 2.333 2.753
[186,] g434 434 0.542 0.948 1.751 2.722 2.753
[187,] g164 164 0.537 0.796 1.481 2.278 2.753
[188,] g661 661 0.535 0.931 1.74 2.667 2.753
[189,] g653 653 0.534 0.931 1.745 2.667 2.753
[190,] g236 236 0.532 0.817 1.537 2.333 2.753
[191,] g105 105 0.528 0.796 1.507 2.278 2.753
[192,] g746 746 0.528 0.931 1.764 2.667 2.753
[193,] g675 675 0.528 0.774 1.466 2.222 2.753
[194,] g676 676 0.525 0.817 1.556 2.333 2.753
[195,] g578 578 0.521 0.728 1.398 2.111 2.753
[196,] g62 62 0.519 0.751 1.449 2.167 2.753
[197,] g484 484 0.516 0.877 1.7 2.5 2.753
[198,] g436 436 0.516 0.877 1.7 2.5 2.753
[199,] g81 81 0.515 0.724 1.405 2.117 2.753
[200,] g655 655 0.508 0.858 1.688 2.444 3.649
[201,] g350 350 0.5 0.751 1.503 2.167 3.649
[202,] g38 38 0.497 0.838 1.685 2.389 3.649
[203,] g613 613 0.496 0.704 1.42 2.056 3.649
[204,] g518 518 0.492 0.817 1.66 2.333 3.649
[205,] g172 172 0.489 0.704 1.438 2.056 3.649
[206,] g153 153 0.486 0.801 1.648 2.221 3.649
[207,] g657 657 0.484 0.796 1.643 2.278 3.649
[208,] g63 63 0.484 0.704 1.454 2.056 3.649
[209,] g367 367 0.482 0.653 1.353 1.944 3.649
[210,] g481 481 0.482 0.774 1.606 2.222 3.649
[211,] g416 416 0.473 0.997 2.107 2.889 4.547
[212,] g689 689 0.465 0.751 1.617 2.167 4.547
[213,] g102 102 0.461 0.704 1.526 2.056 4.547
[214,] g630 630 0.457 0.931 2.039 2.667 4.547
[215,] g700 700 0.457 0.931 2.039 2.667 4.547
[216,] g91 91 0.452 0.702 1.553 2.001 4.547
[217,] g737 737 0.452 0.751 1.663 2.167 4.547
[218,] g61 61 0.45 0.679 1.507 2 4.547
[219,] g452 452 0.45 0.679 1.507 2 4.547
[220,] g239 239 0.45 0.597 1.328 1.833 4.547
[221,] g502 502 0.449 0.679 1.51 2 4.547
[222,] g349 349 0.448 0.653 1.455 1.944 4.547
[223,] g101 101 0.446 0.704 1.578 2.056 5.975
[224,] g364 364 0.446 0.653 1.464 1.944 5.975
[225,] g156 156 0.445 0.597 1.342 1.833 5.975
[226,] g48 48 0.444 0.653 1.468 1.944 5.975
[227,] g78 78 0.44 0.625 1.421 1.889 5.975
[228,] g16 16 0.434 0.679 1.563 2 5.975
[229,] g377 377 0.434 0.679 1.563 2 5.975
[230,] g397 397 0.428 0.568 1.328 1.778 5.975
[231,] g95 95 0.423 0.653 1.542 1.944 5.975
[232,] g285 285 0.421 0.597 1.419 1.833 5.975
[233,] g451 451 0.418 0.597 1.43 1.833 5.975
[234,] g581 581 0.411 0.626 1.522 1.889 6.942
[235,] g469 469 0.41 0.626 1.526 1.889 6.942
[236,] g268 268 0.406 0.568 1.4 1.778 6.942
[237,] g258 258 0.406 0.568 1.4 1.778 6.942
[238,] g698 698 0.406 0.568 1.4 1.778 6.942
[239,] g710 710 0.405 0.614 1.515 2.778 6.942
[240,] g731 731 0.405 0.751 1.854 2.167 6.942
[241,] g94 94 0.399 0.631 1.581 1.863 6.942
[242,] g284 284 0.389 0.538 1.383 1.722 6.942
[243,] g69 69 0.383 0.517 1.352 1.636 7.56
[244,] g202 202 0.379 0.568 1.5 1.778 7.56
[245,] g591 591 0.376 0.538 1.43 1.722 7.56
[246,] g394 394 0.368 0.538 1.462 1.722 7.56
[247,] g463 463 0.368 0.538 1.462 1.722 7.56
[248,] g353 353 0.368 0.507 1.377 1.667 7.56
[249,] g84 84 0.368 0.57 1.551 1.75 7.56
[250,] g420 420 0.366 0.507 1.384 1.667 7.56
[251,] g414 414 0.366 0.538 1.472 1.722 7.56
[252,] g138 138 0.361 0.538 1.491 1.722 7.56
[253,] g296 296 0.358 0.474 1.323 1.611 8.736
[254,] g53 53 0.352 0.507 1.438 1.667 8.736
[255,] g155 155 0.352 0.507 1.438 1.667 8.736
[256,] g83 83 0.352 0.507 1.438 1.667 8.736
[257,] g132 132 0.348 0.474 1.363 1.611 8.736
[258,] g542 542 0.344 0.474 1.377 1.611 8.736
[259,] g412 412 0.344 0.634 1.844 1.936 8.736
[260,] g325 325 0.335 0.474 1.417 1.611 8.736
[261,] g743 743 0.335 0.474 1.417 1.611 8.736
[262,] g25 25 0.332 0.474 1.429 1.611 9.942
[263,] g697 697 0.329 0.538 1.634 1.722 9.942
[264,] g747 747 0.326 0.474 1.452 1.611 9.942
[265,] g150 150 0.322 0.498 1.547 1.635 9.942
[266,] g501 501 0.316 0.507 1.602 1.667 9.942
[267,] g735 735 0.316 0.507 1.602 1.667 9.942
[268,] g245 245 0.316 0.44 1.391 1.556 9.942
[269,] g314 314 0.316 0.44 1.391 1.556 9.942
[270,] g6 6 0.315 0.44 1.398 1.556 9.942
[271,] g190 190 0.315 0.44 1.398 1.556 9.942
[272,] g59 59 0.312 0.408 1.308 1.505 9.942
[273,] g562 562 0.31 0.44 1.418 1.556 9.942
[274,] g223 223 0.31 0.462 1.489 2.167 9.942
[275,] g516 516 0.303 0.404 1.334 1.5 11.451
[276,] g240 240 0.302 0.474 1.568 1.611 11.451
[277,] g531 531 0.302 0.474 1.568 1.611 11.451
[278,] g135 135 0.3 0.443 1.474 1.698 11.451
[279,] g455 455 0.296 0.404 1.368 1.5 11.451
[280,] g35 35 0.292 0.404 1.383 1.5 11.451
[281,] g348 348 0.287 0.44 1.533 1.556 11.451
[282,] g644 644 0.287 0.44 1.533 1.556 11.451
[283,] g682 682 0.287 0.44 1.533 1.556 11.451
[284,] g118 118 0.274 0.367 1.34 1.444 12.946
[285,] g526 526 0.274 0.367 1.34 1.444 12.946
[286,] g226 226 0.274 0.367 1.34 1.444 12.946
[287,] g441 441 0.272 0.367 1.349 1.444 12.946
[288,] g448 448 0.272 0.367 1.349 1.444 12.946
[289,] g587 587 0.272 0.367 1.349 1.444 12.946
[290,] g623 623 0.272 0.367 1.349 1.444 12.946
[291,] g123 123 0.27 0.404 1.496 1.5 12.946
[292,] g32 32 0.27 0.404 1.496 1.5 12.946
[293,] g204 204 0.27 0.404 1.496 1.5 12.946
[294,] g563 563 0.267 0.367 1.374 1.444 12.946
[295,] g495 495 0.265 0.328 1.24 1.389 12.946
[296,] g41 41 0.261 0.338 1.295 1.377 14.307
[297,] g513 513 0.259 0.328 1.268 1.389 14.307
[298,] g4 4 0.252 0.367 1.458 1.444 14.307
[299,] g136 136 0.252 0.367 1.458 1.444 14.307
[300,] g736 736 0.252 0.367 1.458 1.444 14.307
[301,] g320 320 0.252 0.367 1.458 1.444 14.307
[302,] g719 719 0.252 0.367 1.458 1.444 14.307
[303,] g116 116 0.251 0.357 1.418 1.477 14.307
[304,] g66 66 0.25 0.328 1.315 1.389 14.307
[305,] g465 465 0.235 0.288 1.224 1.333 15.773
[306,] g442 442 0.232 0.288 1.241 1.333 15.773
[307,] g745 745 0.232 0.328 1.418 1.389 15.773
[308,] g28 28 0.231 0.295 1.278 1.337 15.773
[309,] g429 429 0.229 0.288 1.256 1.333 15.773
[310,] g594 594 0.229 0.295 1.288 2 15.773
[311,] g206 206 0.226 0.318 1.408 1.611 15.773
[312,] g71 71 0.224 0.288 1.284 1.333 15.773
[313,] g189 189 0.224 0.288 1.284 1.333 15.773
[314,] g185 185 0.214 0.297 1.384 1.342 16.841
[315,] g10 10 0.209 0.288 1.377 1.333 16.841
[316,] g705 705 0.209 0.288 1.377 1.333 16.841
[317,] g472 472 0.201 0.245 1.224 1.278 19.144
[318,] g254 254 0.2 0.272 1.361 1.444 19.144
[319,] g253 253 0.195 0.245 1.257 1.278 19.144
[320,] g574 574 0.195 0.245 1.257 1.278 19.144
[321,] g489 489 0.195 0.245 1.257 1.278 19.144
[322,] g43 43 0.193 0.279 1.444 1.31 19.144
[323,] g1 1 0.192 0.297 1.547 1.338 19.144
[324,] g392 392 0.184 0.245 1.333 1.278 20.174
[325,] g439 439 0.184 0.245 1.333 1.278 20.174
[326,] g286 286 0.184 0.245 1.333 1.278 20.174
[327,] g532 532 0.184 0.245 1.333 1.278 20.174
[328,] g646 646 0.184 0.245 1.333 1.278 20.174
[329,] g674 674 0.184 0.245 1.333 1.278 20.174
Genes down
Gene ID Gene Name Score(d) Numerator(r) Denominator(s+s0) Fold Change q-value(%)
[1,] g161 161 -1.21 -1.84 1.521 0.088 3.649
[2,] g151 151 -1.082 -1.515 1.401 0.175 3.649
[3,] g122 122 -1.073 -1.436 1.338 0.21 3.649
[4,] g143 143 -1.069 -1.685 1.576 0.129 3.649
[5,] g146 146 -1.059 -1.486 1.404 0.189 3.649
[6,] g125 125 -0.949 -1.309 1.379 0.251 7.56
[7,] g100 100 -0.858 -1.407 1.639 0.081 12.946
[8,] g104 104 -0.854 -1.176 1.378 0.298 12.946
[9,] g163 163 -0.839 -1.297 1.547 0.249 12.946
[10,] g117 117 -0.786 -1.157 1.472 0.235 15.773
[11,] g140 140 -0.762 -1.131 1.484 0.244 15.773
[12,] g109 109 -0.761 -1.05 1.379 0.347 15.773
[13,] g80 80 -0.744 -1.093 1.47 0.256 16.841
[14,] g384 384 -0.733 -1.165 1.589 0.301 16.841
[15,] g417 417 -0.727 -1.27 1.746 0.254 16.841
[16,] g157 157 -0.707 -1.055 1.492 0.307 19.144
[17,] g369 369 -0.669 -1.05 1.569 0.345 20.174
[18,] g375 375 -0.664 -1.022 1.539 0.306 20.174
[19,] g181 181 -0.661 -0.95 1.437 0.381 20.174

## Sheet: RawPos
	Signal ID	Peaks	TB patients (normlized ion intensity)																			Non-TB
	1	208.19	0.666667	0.666667	0.666667	0.666667	0.666667	0.666667	0.666667	0.666667	0.666667	0.666667	0.666667	0.666667	0.666667	0.666667	0.666667	0.666667	0.666667	12.6667	0.666667	0.666667	0.666667	0.666667	0.666667	0.666667	0.666667	0.666667	0.666667	0.666667	0.666667	0.666667	0.666667	0.666667	0.666667
	2	211.17	0.248276	0.248276	0.248276	0.248276	0.248276	0.248276	0.248276	0.248276	0.248276	0.248276	0.248276	0.248276	0.248276	0.248276	0.248276	0.248276	0.248276	0.248276	0.248276	0.248276	0.248276	0.248276	0.248276	0.248276	0.248276	4.46897	0.248276	0.248276	0.248276	0.248276	0.248276	0.248276	3.97241
	3	212.08	0.0592105	0.0592105	0.0592105	0.0592105	0.0592105	8.34868	0.0592105	0.0592105	0.0592105	0.0592105	0.0592105	0.0592105	0.0592105	0.0592105	0.0592105	0.0592105	4.97368	0.0592105	0.0592105	0.0592105	5.80263	0.0592105	5.50658	0.0592105	0.0592105	0.0592105	0.0592105	0.0592105	3.13816	0.0592105	0.0592105	4.44079	2.07237
	4	212.15	0.493151	0.493151	0.493151	0.493151	0.493151	0.493151	8.38356	0.493151	0.493151	0.493151	0.493151	10.8493	0.493151	0.493151	0.493151	0.493151	0.493151	0.493151	0.493151	0.493151	0.493151	0.493151	0.493151	0.493151	0.493151	0.493151	0.493151	0.493151	0.493151	0.493151	0.493151	0.493151	0.493151
	5	223.21	0.0745342	0.0745342	0.0745342	0.0745342	0.0745342	0.0745342	0.0745342	0.0745342	0.0745342	0.0745342	2.23602	0.0745342	0.0745342	0.0745342	0.0745342	0.0745342	0.0745342	2.23602	2.38509	0.0745342	0.0745342	2.45963	0.0745342	2.16149	1.93789	2.6087	1.19255	1.11801	0.0745342	2.08696	2.23602	2.08696	1.78882
	6	224.19	0.378947	0.378947	0.378947	0.378947	0.378947	0.378947	2.65263	0.378947	0.378947	0.378947	0.378947	3.78947	0.378947	0.378947	0.378947	0.378947	0.378947	0.378947	0.378947	0.378947	0.378947	0.378947	0.378947	0.378947	0.378947	0.378947	0.378947	0.378947	0.378947	5.30526	0.378947	0.378947	4.92632
	7	225.22	0.191489	0.191489	0.191489	0.191489	0.191489	0.191489	0.191489	0.191489	0.191489	0.191489	5.3617	0.191489	0.191489	0.191489	0.191489	0.191489	0.191489	5.3617	0.191489	0.191489	0.191489	0.191489	0.191489	0.191489	0.191489	2.10638	0.191489	0.191489	0.191489	0.191489	0.191489	0.191489	0.191489
	8	226.22	1	1	1	1	1	1	1	1	1	1	1	1	1	1	1	1	1	1	1	1	1	1	1	1	1	1	1	1	1	1	1	1	1
	9	229.24	0.0416667	0.0416667	0.0416667	0.0416667	0.0416667	6.04167	0.0416667	0.0416667	0.0416667	4.625	0.0416667	0.0416667	0.0416667	0.0416667	0.0416667	0.0416667	1.625	0.0416667	0.5	0.0416667	4.125	2.5	4	0.0416667	0.0416667	0.583333	1.16667	1.16667	1.625	0.75	0.75	1.29167	0.833333
	10	232.09	0.654545	0.654545	0.654545	0.654545	0.654545	0.654545	0.654545	0.654545	0.654545	0.654545	0.654545	0.654545	0.654545	0.654545	0.654545	0.654545	0.654545	0.654545	0.654545	0.654545	0.654545	0.654545	0.654545	0.654545	0.654545	0.654545	0.654545	0.654545	0.654545	0.654545	0.654545	0.654545	0.654545
	11	240.06	0.297521	0.297521	0.297521	0.297521	0.297521	0.297521	0.297521	0.297521	0.297521	0.297521	0.297521	0.297521	0.297521	0.297521	0.297521	0.297521	0.297521	0.297521	0.297521	0.297521	0.297521	0.297521	0.297521	0.297521	0.297521	0.297521	0.297521	0.297521	0.297521	0.297521	0.297521	18.4463	7.43802
	12	246.17	0.5	0.5	0.5	0.5	0.5	0.5	0.5	0.5	0.5	0.5	0.5	0.5	0.5	0.5	0.5	0.5	0.5	0.5	0.5	0.5	0.5	0.5	0.5	0.5	0.5	0.5	0.5	0.5	0.5	0.5	0.5	13.5	5.5
	13	251.24	0.0191184	0.0191184	0.0191184	0.0191184	0.0191184	0.0191184	0.0191184	0.0191184	0.0191184	0.0191184	2.61922	0.0191184	0.0191184	0.0191184	0.0191184	0.0191184	0.0191184	2.6957	2.12215	1.64418	1.10887	1.83537	1.14711	1.43388	1.22358	1.68242	0.745619	0.707382	0.7265	1.31917	1.33829	0.554434	0.669145
	14	254.07	0.121622	0.121622	0.121622	0.121622	0.121622	0.121622	0.121622	0.121622	0.121622	0.121622	0.121622	0.121622	0.121622	0.121622	0.121622	0.121622	0.121622	0.121622	0.121622	0.121622	0.121622	0.121622	0.121622	0.121622	0.121622	0.121622	0.121622	0.121622	0.121622	0.121622	0.121622	0.121622	0.121622
	15	255.26	0.0721443	0.0721443	0.0721443	0.0721443	0.0721443	0.0721443	0.0721443	0.0721443	0.0721443	0.0721443	0.0721443	0.0721443	0.0721443	0.0721443	0.0721443	0.0721443	3.46293	0.0721443	0.0721443	3.1022	6.27655	3.1022	6.13226	0.0721443	0.0721443	0.793587	1.51503	1.51503	2.02004	1.15431	1.08216	2.74148	1.44289
	16	257.14	0.1125	0.1125	0.1125	0.1125	0.1125	0.1125	0.1125	0.1125	0.1125	0.1125	0.1125	0.1125	0.1125	0.1125	0.1125	0.1125	0.1125	0.1125	1.0125	3.0375	5.175	3.15	5.4	0.1125	0.1125	0.1125	1.35	1.35	2.8125	1.125	1.125	2.475	1.8
	17	258.18	0.75	0.75	0.75	0.75	0.75	0.75	9.75	0.75	0.75	0.75	0.75	0.75	0.75	0.75	0.75	0.75	0.75	0.75	0.75	0.75	0.75	0.75	0.75	0.75	0.75	0.75	0.75	0.75	0.75	0.75	0.75	0.75	0.75
	18	262.89	0.8	0.8	0.8	0.8	0.8	0.8	0.8	0.8	0.8	0.8	0.8	0.8	0.8	0.8	0.8	0.8	0.8	0.8	0.8	0.8	0.8	0.8	0.8	0.8	0.8	0.8	0.8	0.8	0.8	0.8	0.8	8	0.8
	19	267.23	0.190476	0.190476	0.190476	0.190476	0.190476	0.190476	0.190476	0.190476	0.190476	0.190476	4.19048	0.190476	0.190476	0.190476	0.190476	0.190476	0.190476	4.38095	0.190476	0.190476	0.190476	0.190476	0.190476	0.190476	0.190476	1.71429	0.190476	0.190476	0.190476	0.190476	0.190476	0.190476	0.190476
	20	271.19	0.174757	0.174757	0.174757	0.174757	0.174757	0.174757	0.174757	0.174757	0.174757	0.174757	0.174757	0.174757	0.174757	0.174757	0.174757	0.174757	7.33981	3.14563	0.174757	2.79612	5.06796	0.174757	0.174757	0.174757	0.174757	0.174757	0.174757	0.174757	2.4466	0.174757	0.174757	4.01942	2.27184
	21	273.27	0.509427	0.536815	0.547771	0.455649	0.471969	4.36214	0.584956	1.24571	0.177346	3.34097	0.441935	0.570654	1.21997	0.175916	0.537759	0.702233	1.26574	0.446226	0.379006	1.59468	2.85041	1.59182	2.79463	0.278891	0.288903	0.401889	0.778035	0.783755	0.913905	0.54348	0.552061	1.15847	0.629293
	22	279.27	0.0204429	0.0204429	0.0204429	0.0204429	0.0204429	0.0204429	0.0204429	0.0204429	0.0204429	0.0204429	3.51618	0.0204429	0.0204429	0.0204429	0.0204429	0.0204429	0.654174	3.55707	2.69847	0.0204429	1.02215	2.22828	0.0204429	1.55366	0.0204429	1.94208	0.0204429	0.0204429	0.0204429	1.73765	1.65588	0.0204429	0.776831
	23	280.27	0.818182	0.818182	0.818182	0.818182	0.818182	0.818182	0.818182	0.818182	0.818182	0.818182	0.818182	0.818182	0.818182	0.818182	0.818182	0.818182	0.818182	0.818182	0.818182	0.818182	0.818182	0.818182	0.818182	0.818182	7.36364	0.818182	0.818182	0.818182	0.818182	0.818182	0.818182	0.818182	0.818182
	24	281.27	0.136882	0.136882	0.136882	0.136882	0.136882	0.136882	1.77947	0.136882	0.136882	0.136882	0.136882	2.327	0.136882	0.136882	0.136882	0.136882	7.93916	0.136882	0.136882	0.136882	5.20152	0.136882	5.06464	0.136882	0.136882	0.136882	0.136882	0.136882	0.136882	1.09506	0.136882	2.327	1.64259
	25	283.29	0.631579	0.631579	0.631579	0.631579	0.631579	0.631579	8.21053	0.631579	0.631579	0.631579	0.631579	0.631579	0.631579	0.631579	0.631579	0.631579	0.631579	0.631579	0.631579	0.631579	0.631579	0.631579	0.631579	0.631579	0.631579	0.631579	0.631579	0.631579	0.631579	0.631579	0.631579	0.631579	0.631579
	26	289.26	0.297521	0.297521	0.297521	0.297521	0.297521	0.297521	0.297521	0.297521	0.297521	0.297521	0.297521	0.297521	0.297521	0.297521	0.297521	0.297521	0.297521	0.297521	0.297521	0.297521	0.297521	0.297521	0.297521	0.297521	0.297521	0.297521	0.297521	0.297521	15.7686	5.35537	5.05785	0.297521	0.297521
	27	290.14	0.0196829	0.0196829	0.0196829	0.0196829	0.0196829	8.34554	0.0196829	0.0196829	0.0196829	5.78677	0.0196829	0.0196829	0.0196829	0.0196829	0.0196829	0.0196829	0.984144	0.0196829	0.0196829	0.74795	1.02351	0.787315	1.00383	0.0196829	0.0196829	0.334609	0.629852	0.629852	0.0196829	0.0196829	0.0196829	0.0196829	0.0196829
	28	293.25	0.0158311	0.0158311	0.0158311	0.0158311	0.0158311	0.0158311	0.0158311	0.0158311	0.0158311	0.0158311	2.61214	0.0158311	0.0158311	0.0158311	0.0158311	0.0158311	0.0158311	2.67546	1.53562	2.07388	2.01055	2.21636	2.01055	1.36148	1.15567	1.61478	0.965699	0.949868	0.902375	1.12401	1.1715	1.32982	1.01319
	29	295.25	0.346154	0.346154	0.346154	0.346154	0.346154	0.346154	0.346154	0.346154	0.346154	0.346154	0.346154	0.346154	0.346154	0.346154	0.346154	0.346154	0.346154	0.346154	0.346154	0.346154	0.346154	0.346154	0.346154	0.346154	0.346154	4.15385	0.346154	0.346154	0.346154	5.53846	6.23077	0.346154	0.346154
	30	299.15	0.0147239	0.0147239	0.0147239	0.0147239	0.0147239	5.69816	0.0147239	1.88466	0.0147239	3.7546	0.957055	0.0147239	2.0319	0.0147239	0.0147239	0.0147239	1.94356	0.957055	0.41227	1.31043	2.62086	1.38405	2.56196	0.235583	0.250307	0.397546	0.677301	0.677301	1.47239	0.530061	0.530061	1.14847	0.647853
	31	299.28	0.0972973	0.0972973	0.0972973	0.0972973	0.0972973	0.0972973	0.0972973	0.0972973	0.0972973	0.0972973	0.0972973	0.0972973	0.0972973	0.0972973	0.0972973	0.0972973	4.28108	0.0972973	0.0972973	2.91892	5.25405	2.91892	5.05946	0.0972973	0.0972973	0.0972973	1.16757	1.16757	2.52973	1.94595	0.0972973	1.94595	1.16757
	32	300.13	0.45	0.45	0.45	0.45	0.45	0.45	0.45	0.45	0.45	0.45	0.45	0.45	0.45	0.45	0.45	0.45	20.25	0.45	0.45	0.45	0.45	0.45	0.45	0.45	0.45	0.45	0.45	0.45	0.45	0.45	0.45	0.45	0.45
	33	301.24	0.705882	0.705882	0.705882	0.705882	0.705882	0.705882	0.705882	0.705882	0.705882	0.705882	0.705882	0.705882	0.705882	0.705882	0.705882	0.705882	0.705882	0.705882	0.705882	0.705882	0.705882	0.705882	0.705882	0.705882	0.705882	0.705882	0.705882	0.705882	0.705882	0.705882	0.705882	11.2941	0.705882
	34	301.3	0.210526	0.210526	0.210526	0.210526	0.210526	0.210526	0.210526	0.210526	0.210526	0.210526	0.210526	0.210526	0.210526	0.210526	0.210526	0.210526	0.210526	0.210526	0.210526	4.84211	8.42105	4.84211	8.21053	0.210526	0.210526	0.210526	0.210526	0.210526	0.210526	0.210526	0.210526	3.15789	0.210526
	35	303.25	0.0447205	0.0447205	0.0447205	0.0447205	0.0447205	0.0447205	0.0447205	0.0447205	0.0447205	0.0447205	0.0447205	0.0447205	0.0447205	0.0447205	0.0447205	0.0447205	6.84224	0.0447205	0.670807	0.983851	1.83354	0.849689	1.92298	1.20745	1.16273	1.56522	1.92298	1.92298	1.29689	1.87826	2.05714	4.78509	2.05714
	36	304.15	0.292683	0.292683	0.292683	0.292683	0.292683	0.292683	0.292683	0.292683	0.292683	0.292683	0.292683	0.292683	0.292683	0.292683	0.292683	0.292683	0.292683	0.292683	0.292683	0.292683	0.292683	0.292683	0.292683	0.292683	0.292683	0.292683	5.56098	5.56098	0.292683	0.292683	0.292683	10.8293	4.68293
	37	305.28	0.0311419	0.0311419	0.0311419	0.0311419	0.0311419	0.0311419	0.0311419	0.0311419	0.0311419	0.0311419	2.49135	0.0311419	0.0311419	0.0311419	0.0311419	0.0311419	0.0311419	2.49135	3.0519	2.24221	0.0311419	2.27336	0.0311419	2.02422	1.86851	2.05536	0.903114	0.0311419	0.965398	1.58824	1.49481	0.84083	1.05882
	38	306.21	0.387097	0.387097	0.387097	0.387097	0.387097	12.7742	0.387097	0.387097	0.387097	10.0645	0.387097	0.387097	0.387097	0.387097	0.387097	0.387097	0.387097	0.387097	0.387097	0.387097	0.387097	0.387097	0.387097	0.387097	0.387097	0.387097	0.387097	0.387097	0.387097	0.387097	0.387097	0.387097	0.387097
	39	306.29	0.9	0.9	0.9	0.9	0.9	0.9	0.9	0.9	0.9	0.9	0.9	0.9	0.9	0.9	0.9	0.9	0.9	0.9	0.9	0.9	0.9	0.9	0.9	0.9	0.9	0.9	0.9	4.5	0.9	0.9	0.9	0.9	0.9
	40	307.21	0.642857	0.642857	0.642857	0.642857	0.642857	0.642857	0.642857	0.642857	0.642857	0.642857	0.642857	0.642857	0.642857	0.642857	0.642857	0.642857	0.642857	0.642857	0.642857	0.642857	0.642857	0.642857	0.642857	0.642857	0.642857	7.07143	0.642857	0.642857	0.642857	0.642857	0.642857	0.642857	7.07143
	41	308.27	0.169014	0.169014	0.169014	0.169014	0.169014	19.6056	0.169014	0.169014	0.169014	10.6479	0.169014	0.169014	0.169014	0.169014	0.169014	0.169014	0.169014	0.169014	0.169014	0.169014	0.169014	0.169014	0.169014	0.169014	0.169014	0.169014	0.169014	0.169014	0.169014	0.169014	0.169014	0.169014	0.169014
	42	309.3	0.292683	0.292683	0.292683	0.292683	0.292683	0.292683	2.34146	0.292683	0.292683	0.292683	0.292683	3.21951	0.292683	0.292683	0.292683	0.292683	0.292683	0.292683	0.292683	4.39024	7.60976	0.292683	0.292683	0.292683	0.292683	0.292683	0.292683	0.292683	0.292683	1.7561	0.292683	3.5122	2.34146
	43	311.32	0.666667	0.666667	0.666667	0.666667	0.666667	0.666667	0.666667	0.666667	0.666667	0.666667	2.66667	0.666667	0.666667	0.666667	0.666667	0.666667	0.666667	0.666667	0.666667	0.666667	0.666667	0.666667	0.666667	0.666667	0.666667	0.666667	0.666667	0.666667	0.666667	0.666667	0.666667	0.666667	0.666667
	44	313.18	0.9	0.9	0.9	0.9	0.9	0.9	0.9	0.9	0.9	0.9	0.9	0.9	0.9	0.9	0.9	0.9	0.9	0.9	0.9	0.9	0.9	0.9	0.9	0.9	0.9	0.9	0.9	0.9	0.9	0.9	0.9	0.9	0.9
	45	317.29	0.0087998	0.0087998	0.0087998	0.0087998	0.0087998	4.17111	0.0087998	1.00318	0.0087998	3.19433	0.501589	0.0087998	1.00318	0.0087998	0.0087998	0.0087998	1.63676	0.510389	0.43119	2.00636	3.48472	1.99756	3.41432	0.334393	0.343192	0.510389	0.932779	0.941579	1.22317	0.783183	0.809582	1.29357	0.827182
	46	318.13	0.195652	0.195652	0.195652	0.195652	0.195652	0.195652	0.195652	0.195652	0.195652	0.195652	0.195652	0.195652	0.195652	0.195652	0.195652	0.195652	5.08696	0.195652	0.195652	2.54348	5.08696	0.195652	5.08696	0.195652	0.195652	0.195652	0.195652	1.36957	2.73913	0.195652	0.195652	5.67391	2.93478
	47	319.25	0.110092	0.110092	0.110092	0.110092	0.110092	0.110092	0.110092	0.110092	0.110092	0.110092	1.76147	0.110092	0.110092	0.110092	0.110092	0.110092	4.40367	1.76147	0.110092	3.08257	5.3945	3.19266	5.50459	0.110092	0.110092	0.110092	1.21101	1.21101	2.42202	0.110092	0.110092	0.110092	1.10092
	48	321.27	0.0567823	0.0567823	0.0567823	0.0567823	0.0567823	0.0567823	0.0567823	0.0567823	0.0567823	0.0567823	0.624606	0.0567823	0.0567823	0.0567823	0.0567823	0.0567823	4.42902	0.0567823	0.9653	0.908517	0.0567823	0.0567823	0.0567823	1.64669	1.53312	2.44164	2.21451	2.21451	1.58991	2.38486	2.61199	6.30284	3.8612
	49	324.95	0.134831	0.134831	0.134831	0.134831	0.134831	0.134831	0.134831	0.134831	0.134831	0.134831	0.134831	0.134831	0.134831	0.134831	0.134831	0.134831	0.134831	0.134831	0.134831	0.134831	0.134831	0.134831	0.134831	0.134831	0.134831	0.134831	0.134831	0.134831	0.134831	0.134831	0.134831	0.134831	9.57303
	50	325.25	0.352941	0.352941	0.352941	0.352941	0.352941	0.352941	0.352941	0.352941	0.352941	0.352941	0.352941	0.352941	0.352941	0.352941	0.352941	0.352941	0.352941	0.352941	0.352941	6	0.352941	7.05882	0.352941	3.52941	3.17647	0.352941	0.352941	0.352941	0.352941	0.352941	0.352941	0.352941	0.352941
	51	325.3	0.692308	0.692308	0.692308	0.692308	0.692308	0.692308	5.53846	0.692308	0.692308	0.692308	0.692308	6.92308	0.692308	0.692308	0.692308	0.692308	0.692308	0.692308	0.692308	0.692308	0.692308	0.692308	0.692308	0.692308	0.692308	0.692308	0.692308	0.692308	0.692308	0.692308	0.692308	0.692308	0.692308
	52	327.31	0.129964	0.129964	0.129964	0.129964	0.129964	0.129964	0.129964	0.129964	0.129964	7.27798	0.129964	0.129964	0.129964	0.129964	0.129964	0.129964	4.54874	0.129964	0.129964	2.98917	4.28881	2.72924	4.02888	0.129964	0.129964	0.129964	0.129964	1.03971	2.72924	2.33935	0.649819	0.129964	0.129964
	53	330.21	0.536899	0.565764	0.57731	0.000798493	0.464723	4.0787	0.771344	1.5882	0.181258	2.97598	1.08914	0.808075	1.66246	0.194832	0.585295	0.723435	1.85969	1.08755	0.767352	1.23128	1.65288	1.20572	1.63851	0.348941	0.411224	0.599668	0.547766	0.538184	1.03964	0.574915	0.640391	1.17458	0.662749
	54	331.29	0.666667	0.666667	0.666667	0.666667	0.666667	0.666667	0.666667	0.666667	0.666667	0.666667	0.666667	0.666667	0.666667	0.666667	0.666667	0.666667	0.666667	0.666667	0.666667	0.666667	0.666667	0.666667	0.666667	0.666667	0.666667	0.666667	0.666667	0.666667	0.666667	0.666667	0.666667	12.6667	0.666667
	55	335.23	0.413793	0.413793	0.413793	0.413793	0.413793	9.51724	0.413793	0.413793	0.413793	6.62069	0.413793	0.413793	0.413793	0.413793	0.413793	0.413793	6.2069	0.413793	0.413793	0.413793	0.413793	0.413793	0.413793	0.413793	0.413793	0.413793	0.413793	0.413793	0.413793	0.413793	0.413793	0.413793	0.413793
	56	336.24	0.428571	0.428571	0.428571	0.428571	0.428571	0.428571	0.428571	0.428571	0.428571	0.428571	0.428571	0.428571	0.428571	0.428571	0.428571	0.428571	0.428571	0.428571	0.428571	0.428571	0.428571	0.428571	0.428571	0.428571	0.428571	2.57143	0.428571	0.428571	0.428571	0.428571	1.71429	0.428571	0.428571
	57	337.33	0.5625	0.5625	0.5625	0.5625	0.5625	0.5625	7.3125	0.5625	0.5625	0.5625	0.5625	9.5625	0.5625	0.5625	0.5625	0.5625	0.5625	0.5625	0.5625	0.5625	0.5625	0.5625	0.5625	0.5625	0.5625	0.5625	0.5625	0.5625	0.5625	0.5625	0.5625	0.5625	0.5625
	58	337.34	0.324324	0.324324	0.324324	0.324324	0.324324	0.324324	0.324324	0.324324	0.324324	0.324324	0.324324	0.324324	0.324324	0.324324	0.324324	0.324324	8.43243	0.324324	0.324324	0.324324	0.324324	0.324324	0.324324	0.324324	0.324324	0.324324	0.324324	0.324324	0.324324	3.24324	0.324324	0.324324	0.324324
	59	338.23	0.0871671	0.0871671	0.0871671	0.0871671	0.0871671	0.0871671	0.0871671	0.0871671	0.0871671	0.0871671	1.30751	0.0871671	0.0871671	0.0871671	0.0871671	0.0871671	4.00969	1.30751	0.0871671	2.26634	5.05569	2.00484	4.96852	0.0871671	0.0871671	0.871671	1.13317	1.13317	1.74334	0.697337	0.697337	4.18402	2.78935
	60	339.28	0.162896	0.162896	0.162896	0.162896	0.162896	0.162896	0.162896	0.162896	0.162896	0.162896	0.162896	0.162896	0.162896	0.162896	0.162896	0.162896	0.162896	0.162896	0.162896	0.162896	0.162896	0.162896	0.162896	0.162896	0.162896	3.09502	0.162896	0.162896	0.162896	3.58371	3.9095	0.162896	0.162896
	61	342.12	0.62069	0.62069	0.62069	0.62069	0.62069	0.62069	0.62069	0.62069	0.62069	0.62069	0.62069	0.62069	0.62069	0.62069	0.62069	0.62069	0.62069	0.62069	0.62069	0.62069	0.62069	0.62069	0.62069	0.62069	0.62069	0.62069	0.62069	0.62069	0.62069	0.62069	0.62069	14.2759	0.62069
	62	343.25	0.782609	0.782609	0.782609	0.782609	0.782609	0.782609	0.782609	0.782609	0.782609	0.782609	0.782609	0.782609	0.782609	0.782609	0.782609	0.782609	0.782609	0.782609	0.782609	0.782609	0.782609	0.782609	0.782609	0.782609	0.782609	8.6087	0.782609	0.782609	0.782609	0.782609	0.782609	0.782609	0.782609
	63	344.23	0.0424528	0.0424528	0.0424528	0.0424528	0.0424528	5.34906	0.0424528	0.0424528	0.0424528	3.94811	1.48585	0.0424528	0.0424528	0.0424528	0.0424528	0.0424528	2.75943	1.48585	0.976415	1.5283	1.91038	1.48585	1.86792	0.466981	0.551887	0.849057	0.636792	0.636792	1.27358	0.764151	0.849057	1.48585	0.849057
	64	345.26	0.5625	0.5625	0.5625	0.5625	0.5625	0.5625	0.5625	0.5625	0.5625	0.5625	0.5625	0.5625	0.5625	0.5625	0.5625	0.5625	0.5625	0.5625	0.5625	0.5625	0.5625	0.5625	0.5625	0.5625	0.5625	0.5625	0.5625	0.5625	0.5625	0.5625	0.5625	16.3125	0.5625
	65	345.27	0.183673	0.183673	0.183673	0.183673	0.183673	0.183673	0.183673	0.183673	0.183673	0.183673	0.183673	0.183673	0.183673	0.183673	0.183673	0.183673	0.183673	0.183673	1.83673	0.183673	0.183673	0.183673	0.183673	3.30612	2.7551	4.95918	2.93878	2.7551	0.183673	2.57143	2.93878	0.183673	4.04082
	66	346.24	0.772138	0.813651	0.830256	0.83151	0.861294	4.17456	0.962166	1.76138	0.25606	3.36758	1.3579	1.04752	1.90881	0.294857	0.861294	1.10184	1.3191	1.3579	0.558677	0.799219	0.954407	0.799219	0.962166	0.240542	0.302617	0.434527	0.232782	0.232782	0.713865	0.310376	0.341414	0.566436	0.442286
	67	347.28	0.404494	0.404494	0.404494	0.404494	0.404494	0.404494	0.404494	0.404494	0.404494	0.404494	0.404494	0.404494	0.404494	0.404494	0.404494	0.404494	0.404494	0.404494	0.404494	0.404494	0.404494	0.404494	0.404494	0.404494	0.404494	4.85393	2.83146	2.83146	0.404494	0.404494	0.404494	8.08989	4.85393
	68	348.18	0.227848	0.227848	0.227848	0.227848	0.227848	0.227848	0.227848	0.227848	0.227848	0.227848	0.227848	0.227848	0.227848	0.227848	0.227848	0.227848	0.227848	0.227848	0.227848	0.227848	0.227848	0.227848	0.227848	0.227848	0.227848	3.18987	5.6962	5.6962	0.227848	0.227848	0.227848	10.0253	4.32911
	69	349.22	0.692308	0.692308	0.692308	0.692308	0.692308	0.692308	0.692308	0.692308	0.692308	0.692308	0.692308	0.692308	0.692308	0.692308	0.692308	0.692308	0.692308	0.692308	0.692308	0.692308	0.692308	0.692308	0.692308	0.692308	0.692308	4.15385	2.76923	2.76923	0.692308	0.692308	0.692308	0.692308	4.15385
	70	349.3	0.0705882	0.0705882	0.0705882	0.0705882	0.0705882	0.0705882	0.0705882	0.0705882	0.0705882	0.0705882	0.0705882	0.0705882	0.0705882	0.0705882	0.0705882	0.0705882	4.51765	0.0705882	1.27059	1.05882	0.0705882	0.0705882	0.0705882	2.04706	1.90588	2.82353	2.54118	2.54118	1.97647	2.89412	3.17647	4.58824	3.03529
	71	350.98	0.186528	0.186528	0.186528	0.186528	0.186528	0.186528	0.186528	0.186528	0.186528	0.186528	0.186528	0.186528	0.186528	0.186528	0.186528	0.186528	0.186528	0.186528	0.186528	0.186528	0.186528	0.186528	0.186528	0.186528	0.186528	0.186528	0.186528	0.186528	0.186528	0.186528	0.186528	0.186528	0.186528
	72	351.26	0.692308	0.692308	0.692308	0.692308	0.692308	0.692308	0.692308	0.692308	0.692308	0.692308	0.692308	0.692308	0.692308	0.692308	0.692308	0.692308	9.69231	0.692308	0.692308	0.692308	0.692308	0.692308	0.692308	0.692308	0.692308	0.692308	0.692308	0.692308	0.692308	0.692308	0.692308	0.692308	0.692308
	73	352.22	0.283465	0.283465	0.283465	0.283465	0.283465	0.283465	0.283465	0.283465	0.283465	0.283465	0.283465	0.283465	0.283465	0.283465	0.283465	0.283465	0.283465	0.283465	0.283465	0.283465	0.283465	0.283465	0.283465	0.283465	0.283465	0.283465	0.283465	0.283465	26.0787	0.283465	0.283465	0.283465	0.283465
	74	352.24	0.10084	0.10084	0.10084	0.10084	0.10084	0.10084	0.10084	0.10084	0.10084	0.10084	1.31092	0.10084	0.10084	0.10084	0.10084	0.10084	4.63866	1.31092	0.10084	2.62185	4.7395	2.52101	4.53782	0.10084	0.10084	1.0084	1.21008	1.21008	2.62185	0.10084	0.10084	3.63025	2.31933
	75	352.98	0.0614334	0.0614334	0.0614334	0.0614334	0.0614334	0.0614334	0.0614334	0.0614334	0.0614334	0.0614334	0.0614334	0.0614334	0.0614334	0.0614334	0.0614334	0.0614334	0.0614334	0.0614334	0.0614334	0.0614334	0.0614334	0.0614334	0.0614334	0.0614334	0.0614334	0.0614334	0.0614334	0.0614334	0.0614334	0.0614334	0.0614334	0.0614334	7.74061
	76	354.21	0.0707269	0.0707269	0.0707269	0.0707269	0.0707269	5.5167	0.0707269	0.0707269	0.0707269	3.04126	1.41454	0.0707269	0.0707269	0.0707269	0.0707269	0.0707269	4.03143	1.41454	0.707269	1.98035	2.05108	1.76817	2.05108	0.0707269	0.0707269	1.20236	0.848723	0.848723	1.34381	0.777996	0.848723	2.54617	1.0609
	77	354.97	0.367347	0.367347	0.367347	0.367347	0.367347	0.367347	0.367347	0.367347	0.367347	0.367347	0.367347	0.367347	0.367347	0.367347	0.367347	0.367347	0.367347	0.367347	0.367347	0.367347	0.367347	0.367347	0.367347	0.367347	0.367347	0.367347	0.367347	0.367347	0.367347	0.367347	0.367347	0.367347	23.1429
	78	354.98	0.17561	0.17561	0.17561	0.17561	0.17561	0.17561	0.17561	0.17561	0.17561	0.17561	0.17561	0.17561	0.17561	0.17561	0.17561	0.17561	0.17561	0.17561	0.17561	0.17561	0.17561	0.17561	0.17561	0.17561	0.17561	0.17561	0.17561	0.17561	0.17561	0.17561	0.17561	0.17561	0.17561
	79	356.14	0.108761	0.108761	0.108761	0.108761	0.108761	0.108761	0.108761	0.108761	0.108761	0.108761	0.108761	0.108761	0.108761	0.108761	0.108761	0.108761	9.35347	0.108761	0.108761	0.108761	0.108761	0.108761	0.108761	0.108761	0.108761	1.52266	1.30514	1.30514	0.108761	3.48036	3.69789	9.24471	3.04532
	80	356.97	0.580645	0.580645	0.580645	0.580645	0.580645	0.580645	0.580645	0.580645	0.580645	0.580645	0.580645	0.580645	0.580645	0.580645	0.580645	0.580645	0.580645	0.580645	0.580645	0.580645	0.580645	0.580645	0.580645	0.580645	0.580645	0.580645	0.580645	0.580645	0.580645	0.580645	0.580645	0.580645	4.06452
	81	358.21	0.8	0.8	0.8	0.8	0.8	0.8	0.8	0.8	0.8	0.8	0.8	0.8	0.8	0.8	0.8	0.8	0.8	0.8	0.8	0.8	0.8	0.8	0.8	0.8	0.8	0.8	0.8	0.8	0.8	0.8	0.8	8	0.8
	82	358.24	0.097035	0.097035	0.097035	0.097035	0.097035	0.097035	0.097035	0.097035	0.097035	0.097035	1.84367	0.097035	0.097035	0.097035	0.097035	0.097035	4.07547	1.9407	0.873315	2.32884	2.52291	2.32884	2.42588	0.679245	0.679245	0.873315	1.06739	1.06739	1.84367	0.77628	0.97035	2.23181	1.6496
	83	359.32	0.765957	0.765957	0.765957	0.765957	0.765957	0.765957	0.765957	0.765957	0.765957	0.765957	0.765957	0.765957	0.765957	0.765957	0.765957	0.765957	0.765957	0.765957	0.765957	0.765957	0.765957	0.765957	0.765957	0.765957	0.765957	0.765957	0.765957	0.765957	0.765957	0.765957	0.765957	9.19149	0.765957
	84	360.22	0.72	0.72	0.72	0.72	0.72	0.72	0.72	0.72	0.72	0.72	0.72	0.72	0.72	0.72	0.72	0.72	0.72	0.72	0.72	0.72	0.72	0.72	0.72	0.72	0.72	0.72	0.72	0.72	0.72	0.72	0.72	0.72	0.72
	85	361.26	0.642857	0.642857	0.642857	0.642857	0.642857	0.642857	0.642857	0.642857	0.642857	0.642857	0.642857	0.642857	0.642857	0.642857	0.642857	0.642857	0.642857	0.642857	0.642857	0.642857	0.642857	0.642857	0.642857	0.642857	0.642857	8.35714	0.642857	0.642857	0.642857	0.642857	0.642857	0.642857	5.78571
	86	361.32	0.0628272	0.0628272	0.0628272	0.0628272	0.0628272	0.0628272	0.0628272	0.0628272	0.0628272	0.0628272	0.0628272	0.0628272	0.0628272	0.0628272	0.0628272	0.0628272	2.13613	0.0628272	0.502618	2.89005	5.15183	2.89005	5.27749	0.0628272	0.0628272	0.691099	1.19372	1.25654	1.75916	1.06806	1.13089	1.75916	1.19372
	87	361.34	0.8	0.8	0.8	0.8	0.8	0.8	0.8	0.8	0.8	0.8	0.8	0.8	0.8	0.8	0.8	0.8	0.8	0.8	0.8	0.8	0.8	0.8	0.8	0.8	0.8	0.8	0.8	0.8	0.8	0.8	0.8	0.8	0.8
	88	362.27	0.215569	0.215569	0.215569	0.215569	0.215569	0.215569	0.215569	0.215569	0.215569	0.215569	3.66467	0.215569	0.215569	0.215569	0.215569	0.215569	0.215569	3.66467	1.29341	2.8024	0.215569	2.8024	0.215569	0.215569	0.431138	1.29341	0.215569	0.862275	2.15569	0.215569	0.215569	0.215569	1.29341
	89	363.18	0.188482	0.188482	0.188482	0.188482	0.188482	0.188482	0.188482	0.188482	0.188482	0.188482	0.188482	0.188482	0.188482	0.188482	0.188482	0.188482	4.1466	0.188482	0.188482	2.26178	4.71204	2.45026	4.71204	0.188482	0.188482	0.188482	0.188482	1.13089	2.26178	0.188482	0.188482	4.33508	2.45026
	90	363.35	0.8	0.8	0.8	0.8	0.8	0.8	0.8	0.8	0.8	0.8	0.8	0.8	0.8	0.8	0.8	0.8	0.8	0.8	0.8	0.8	0.8	0.8	0.8	0.8	0.8	0.8	0.8	0.8	0.8	0.8	0.8	0.8	0.8
	91	364.38	0.818182	0.818182	0.818182	0.818182	0.818182	0.818182	0.818182	0.818182	0.818182	0.818182	0.818182	0.818182	0.818182	0.818182	0.818182	0.818182	0.818182	0.818182	0.818182	0.818182	0.818182	0.818182	0.818182	0.818182	0.818182	7.36364	0.818182	0.818182	0.818182	0.818182	0.818182	0.818182	0.818182
	92	365.37	0.62069	0.62069	0.62069	0.62069	0.62069	0.62069	0.62069	0.62069	0.62069	0.62069	0.62069	0.62069	0.62069	0.62069	0.62069	0.62069	0.62069	0.62069	0.62069	0.62069	0.62069	0.62069	0.62069	0.62069	0.62069	0.62069	0.62069	0.62069	0.62069	3.72414	0.62069	0.62069	0.62069
	93	368.22	0.4	0.4	0.4	0.4	0.4	0.4	0.4	0.4	0.4	0.4	0.4	0.4	0.4	0.4	0.4	0.4	0.4	0.4	0.4	5.2	0.4	0.4	0.4	0.4	0.4	0.4	4.4	4.4	0.4	2.8	3.2	0.4	4
	94	368.23	0.75	0.75	0.75	0.75	0.75	0.75	0.75	0.75	0.75	0.75	0.75	0.75	0.75	0.75	0.75	0.75	0.75	0.75	0.75	0.75	0.75	0.75	0.75	0.75	0.75	0.75	0.75	0.75	0.75	0.75	0.75	0.75	0.75
	95	370.16	0.0989011	0.0989011	0.0989011	0.0989011	0.0989011	0.0989011	0.0989011	0.0989011	0.0989011	0.0989011	0.0989011	0.0989011	0.0989011	0.0989011	0.0989011	0.0989011	8.8022	0.0989011	0.0989011	0.0989011	0.0989011	0.0989011	0.0989011	0.0989011	0.0989011	1.68132	1.38462	1.38462	0.0989011	3.56044	3.85714	9.49451	3.06593
	96	370.24	0.553468	0.583224	0.595126	0.449946	0.466063	3.53132	0.720605	1.50216	0.204351	2.65656	1.24044	0.756456	1.57386	0.215106	0.598711	0.70985	1.80689	1.24044	0.896275	1.25478	1.48065	1.19742	1.43404	0.437382	0.530595	0.648903	0.570031	0.559275	1.06836	0.688339	0.813817	1.0576	0.699094
	97	370.31	0.0161002	0.0161002	0.0161002	0.0161002	0.0161002	3.71914	2.33453	0.0161002	0.322004	3.67084	0.788909	2.86583	0.0161002	0.370304	0.0161002	0.0161002	2.80143	0.660107	0.515206	1.35242	2.33453	1.46512	2.38283	0.0161002	0.144902	0.161002	0.370304	0.370304	1.23971	0.434705	0.177102	0.418605	0.338104
	98	372.26	0.418605	0.418605	0.418605	0.418605	0.418605	0.418605	0.418605	0.418605	0.418605	0.418605	4.18605	0.418605	0.418605	0.418605	0.418605	0.418605	0.418605	0.418605	2.93023	0.418605	0.418605	0.418605	4.18605	0.418605	0.418605	0.418605	0.418605	0.418605	3.34884	2.09302	2.51163	0.418605	0.418605
	99	375.25	0.106509	0.106509	0.106509	0.106509	0.106509	0.106509	0.106509	0.106509	0.106509	0.106509	3.6213	0.106509	0.106509	0.106509	0.106509	0.106509	4.47337	3.83432	1.1716	1.70414	0.106509	1.70414	0.106509	0.106509	0.106509	0.639053	1.1716	1.06509	1.38462	1.91716	1.70414	0.106509	0.106509
	100	380.32	0.537313	0.537313	0.537313	0.537313	0.537313	0.537313	0.537313	0.537313	0.537313	0.537313	4.83582	0.537313	0.537313	0.537313	0.537313	0.537313	0.537313	4.83582	0.537313	0.537313	0.537313	0.537313	0.537313	0.537313	0.537313	5.37313	0.537313	0.537313	0.537313	0.537313	3.76119	0.537313	0.537313
	101	382.24	0.837209	0.837209	0.837209	0.837209	0.837209	0.837209	0.837209	0.837209	0.837209	0.837209	0.837209	0.837209	0.837209	0.837209	0.837209	0.837209	0.837209	0.837209	4.18605	0.837209	0.837209	0.837209	0.837209	0.837209	3.34884	0.837209	0.837209	0.837209	0.837209	0.837209	0.837209	0.837209	0.837209
	102	383.24	0.0401786	0.0401786	0.0401786	0.0401786	0.0401786	7.23214	0.0401786	0.0401786	0.0401786	4.70089	1.52679	0.0401786	0.0401786	0.0401786	0.0401786	0.0401786	2.89286	1.52679	0.602679	1.04464	1.92857	0.964286	1.84821	0.0401786	0.321429	0.883929	0.401786	0.401786	0.964286	0.482143	0.5625	2.37054	0.924107
	103	383.25	0.305085	0.305085	0.305085	0.305085	0.305085	0.305085	0.305085	0.305085	0.305085	0.305085	0.305085	0.305085	0.305085	0.305085	0.305085	0.305085	0.305085	0.305085	0.305085	0.305085	9.15254	0.305085	8.54237	0.305085	0.305085	0.305085	2.13559	2.13559	4.57627	0.305085	0.305085	0.305085	0.305085
	104	383.28	0.0935065	0.0935065	0.0935065	0.0935065	0.0935065	0.0935065	0.0935065	0.0935065	0.0935065	0.0935065	2.24416	0.0935065	0.0935065	0.0935065	0.0935065	0.0935065	0.0935065	2.24416	0.935065	2.52468	4.76883	2.52468	4.86234	0.935065	0.841558	1.12208	1.30909	1.30909	1.4026	0.935065	1.02857	0.0935065	2.80519
	105	383.3	0.129032	0.129032	0.129032	0.129032	0.129032	0.129032	0.129032	0.129032	0.129032	0.129032	0.129032	0.129032	0.129032	0.129032	0.129032	0.129032	0.129032	0.129032	0.129032	0.129032	0.129032	0.129032	0.129032	1.16129	0.129032	2.58065	0.129032	0.129032	0.129032	2.45161	2.70968	0.129032	0.129032
	106	383.32	0.264706	0.264706	0.264706	0.264706	0.264706	0.264706	0.264706	0.264706	0.264706	0.264706	0.264706	0.264706	0.264706	0.264706	0.264706	0.264706	0.264706	0.264706	2.11765	0.264706	0.264706	0.264706	0.264706	5.82353	5.29412	4.76471	2.64706	2.64706	0.264706	0.264706	1.85294	0.264706	3.44118
	107	384.17	0.571429	0.571429	0.571429	0.571429	0.571429	0.571429	0.571429	0.571429	0.571429	0.571429	0.571429	0.571429	0.571429	0.571429	0.571429	0.571429	0.571429	0.571429	0.571429	0.571429	0.571429	0.571429	0.571429	0.571429	0.571429	0.571429	0.571429	0.571429	0.571429	8	8.57143	0.571429	0.571429
	108	384.26	0.211765	0.211765	0.211765	0.211765	0.211765	0.211765	0.211765	0.211765	0.211765	0.211765	2.96471	0.211765	0.211765	0.211765	0.211765	0.211765	0.211765	2.75294	2.11765	2.75294	2.75294	2.54118	2.75294	0.211765	0.211765	1.69412	0.211765	0.211765	1.90588	1.69412	1.69412	0.211765	0.211765
	109	385.33	0.734694	0.734694	0.734694	0.734694	0.734694	0.734694	0.734694	0.734694	0.734694	0.734694	0.734694	0.734694	0.734694	0.734694	0.734694	0.734694	0.734694	0.734694	0.734694	0.734694	0.734694	0.734694	0.734694	5.87755	0.734694	5.14286	0.734694	0.734694	0.734694	0.734694	0.734694	0.734694	0.734694
	110	386.27	0.553907	0.583687	0.595599	0.0198533	0.0198533	4.48685	0.377213	0.933105	0.0198533	3.73242	1.58826	0.397066	1.09193	0.0198533	0.635306	1.01252	2.22357	1.58826	0.794132	1.03237	1.15149	0.952959	1.13164	0.377213	0.456626	0.655159	0.416919	0.416919	0.893399	0.496333	0.555893	1.07208	0.774279
	111	387.27	0.310345	0.310345	0.310345	0.310345	0.310345	0.310345	0.310345	0.310345	0.310345	0.310345	0.310345	0.310345	0.310345	0.310345	0.310345	0.310345	0.310345	0.310345	2.17241	4.34483	0.310345	4.34483	0.310345	0.310345	0.310345	3.10345	0.310345	0.310345	0.310345	0.310345	2.48276	3.72414	2.7931
	112	387.92	0.9	0.9	0.9	0.9	0.9	0.9	0.9	0.9	0.9	0.9	0.9	0.9	0.9	0.9	0.9	0.9	0.9	0.9	0.9	0.9	0.9	0.9	0.9	2.7	2.7	0.9	0.9	0.9	0.9	0.9	0.9	0.9	0.9
	113	388.92	0.878049	0.878049	0.878049	0.878049	0.878049	0.878049	0.878049	0.878049	0.878049	0.878049	0.878049	0.878049	0.878049	0.878049	0.878049	0.878049	0.878049	0.878049	0.878049	0.878049	0.878049	0.878049	0.878049	0.878049	0.878049	0.878049	0.878049	0.878049	0.878049	0.878049	0.878049	0.878049	5.26829
	114	390.28	0.62069	0.62069	0.62069	0.62069	0.62069	0.62069	0.62069	0.62069	0.62069	0.62069	0.62069	0.62069	0.62069	0.62069	0.62069	0.62069	0.62069	0.62069	0.62069	0.62069	0.62069	0.62069	0.62069	4.96552	0.62069	0.62069	0.62069	0.62069	0.62069	0.62069	0.62069	9.93103	0.62069
	115	391.88	0.782609	0.782609	0.782609	0.782609	0.782609	0.782609	0.782609	0.782609	0.782609	0.782609	0.782609	0.782609	0.782609	0.782609	0.782609	0.782609	0.782609	0.782609	0.782609	0.782609	0.782609	0.782609	0.782609	8.6087	0.782609	0.782609	0.782609	0.782609	0.782609	0.782609	0.782609	0.782609	0.782609
	116	392.03	0.782609	0.782609	0.782609	0.782609	0.782609	0.782609	0.782609	0.782609	0.782609	0.782609	0.782609	0.782609	0.782609	0.782609	0.782609	0.782609	0.782609	0.782609	0.782609	0.782609	0.782609	0.782609	0.782609	8.6087	0.782609	0.782609	0.782609	0.782609	0.782609	0.782609	0.782609	0.782609	0.782609
	117	392.16	0.75	0.75	0.75	0.75	0.75	0.75	0.75	0.75	0.75	0.75	0.75	0.75	0.75	0.75	0.75	0.75	0.75	0.75	0.75	0.75	0.75	0.75	0.75	9.75	0.75	0.75	0.75	0.75	0.75	0.75	0.75	0.75	0.75
	118	392.2	3.17823	3.3491	3.41745	0.0229359	0.0229359	9.31199	0.0229359	0.0229359	1.30735	7.59179	0.0229359	0.0229359	0.0229359	0.0229359	3.41745	0.0229359	0.711014	0.0229359	0.0229359	0.0229359	0.0229359	0.0229359	0.0229359	0.435783	0.0229359	0.389911	0.665142	0.665142	0.0229359	0.0229359	0.0229359	1.03212	0.0229359
	119	392.25	0.8	0.8	0.8	0.8	0.8	0.8	0.8	0.8	0.8	0.8	0.8	0.8	0.8	0.8	0.8	0.8	0.8	0.8	0.8	0.8	0.8	0.8	0.8	8	0.8	0.8	0.8	0.8	0.8	0.8	0.8	0.8	0.8
	120	392.27	0.705882	0.705882	0.705882	0.705882	0.705882	0.705882	0.705882	0.705882	0.705882	0.705882	0.705882	0.705882	0.705882	0.705882	0.705882	0.705882	0.705882	0.705882	0.705882	0.705882	0.705882	0.705882	0.705882	11.2941	0.705882	0.705882	0.705882	0.705882	0.705882	0.705882	0.705882	0.705882	0.705882
	121	392.28	0.146939	0.146939	0.146939	0.146939	0.146939	0.146939	0.146939	0.146939	0.146939	0.146939	0.146939	0.146939	0.146939	0.146939	0.146939	0.146939	0.146939	0.146939	4.70204	0.146939	7.05306	0.146939	1.02857	0.146939	3.67347	0.146939	0.146939	0.146939	3.08571	4.70204	4.99592	2.6449	0.146939
	122	392.29	0.942186	0.992841	1.0131	0.89738	0.929523	1.0131	1.0131	1.0131	1.0131	1.0131	1.0131	1.0131	1.0131	1.0131	1.0131	1.01179	1.0131	1.0131	1.0131	1.0131	1.0131	1.0131	1.0131	1.0131	1.0131	1.0131	1.0131	1.0131	1.0131	1.0131	1.0131	1.0131	1.0131
	123	392.3	0.36	0.36	0.36	0.36	0.36	0.36	0.36	0.36	0.36	0.36	0.36	0.36	0.36	0.36	0.36	0.36	0.36	0.36	0.36	0.36	0.36	0.36	14.4	0.36	0.36	0.36	0.36	0.36	0.36	0.36	0.36	9.36	0.36
	124	392.33	0.818182	0.818182	0.818182	0.818182	0.818182	0.818182	0.818182	0.818182	0.818182	0.818182	0.818182	0.818182	0.818182	0.818182	0.818182	0.818182	0.818182	0.818182	0.818182	0.818182	0.818182	0.818182	0.818182	7.36364	0.818182	0.818182	0.818182	0.818182	0.818182	0.818182	0.818182	0.818182	0.818182
	125	392.43	0.8	0.8	0.8	0.8	0.8	0.8	0.8	0.8	0.8	0.8	0.8	0.8	0.8	0.8	0.8	0.8	0.8	0.8	0.8	0.8	0.8	0.8	0.8	8	0.8	0.8	0.8	0.8	0.8	0.8	0.8	0.8	0.8
	126	392.55	0.8	0.8	0.8	0.8	0.8	0.8	0.8	0.8	0.8	0.8	0.8	0.8	0.8	0.8	0.8	0.8	0.8	0.8	0.8	0.8	0.8	0.8	0.8	8	0.8	0.8	0.8	0.8	0.8	0.8	0.8	0.8	0.8
	127	392.7	0.521739	0.521739	0.521739	0.521739	0.521739	0.521739	0.521739	0.521739	0.521739	0.521739	0.521739	0.521739	0.521739	0.521739	0.521739	0.521739	0.521739	0.521739	0.521739	0.521739	0.521739	0.521739	0.521739	6.26087	0.521739	0.521739	6.26087	6.26087	0.521739	0.521739	0.521739	0.521739	0.521739
	128	393.07	0.631579	0.631579	0.631579	0.631579	0.631579	0.631579	0.631579	0.631579	0.631579	0.631579	0.631579	0.631579	0.631579	0.631579	0.631579	0.631579	0.631579	0.631579	0.631579	0.631579	0.631579	0.631579	0.631579	8.21053	6.31579	0.631579	0.631579	0.631579	0.631579	0.631579	0.631579	0.631579	0.631579
	129	397.23	0.00956938	0.00956938	0.00956938	0.00956938	0.00956938	0.00956938	0.00956938	0.00956938	0.00956938	0.00956938	1.54067	0.00956938	0.00956938	0.00956938	0.00956938	0.00956938	0.00956938	1.55981	1.66507	0.45933	0.239234	0.411483	0.248804	2.69856	2.43062	1.83732	1.0622	1.02392	0.650718	2.95694	3.23445	0.440191	0.277512
	130	397.24	0.0245065	0.0245065	0.0245065	0.0245065	0.0245065	0.0245065	0.0245065	0.0245065	0.0245065	0.0245065	0.0245065	0.0245065	0.0245065	0.0245065	0.0245065	0.0245065	5.21988	0.0245065	0.0245065	0.0245065	0.0245065	0.0245065	0.0245065	0.0245065	0.0245065	0.0245065	0.0245065	0.0245065	0.0245065	0.0245065	0.0245065	0.0245065	0.0245065
	131	397.25	0.00966443	0.00966443	0.00966443	0.00966443	0.00966443	3.42121	0.00966443	0.00966443	0.00966443	2.3098	1.95221	0.00966443	0.00966443	0.00966443	0.00966443	0.00966443	1.80725	1.98121	0.831141	1.37235	2.97664	1.38201	2.92832	0.50255	0.473557	1.50765	0.58953	0.570201	0.744161	0.550872	0.618523	3.33423	1.67195
	132	397.3	0.0393013	0.0393013	0.0393013	0.0393013	0.0393013	3.57642	0.0393013	0.0393013	0.0393013	2.67249	1.17904	0.0393013	0.0393013	0.0393013	0.0393013	0.0393013	2.9869	1.17904	0.707424	2.16157	4.28384	2.12227	4.28384	0.0393013	0.0393013	0.0393013	0.90393	0.90393	2.12227	0.786026	0.0393013	2.27948	1.68996
	133	399.27	0.0816327	0.0816327	0.0816327	0.0816327	0.0816327	0.0816327	0.0816327	0.0816327	0.0816327	0.0816327	2.36735	0.0816327	0.0816327	0.0816327	0.0816327	0.0816327	1.71429	2.44898	1.14286	1.87755	3.34694	1.95918	3.26531	0.734694	0.653061	1.87755	0.734694	0.734694	0.816327	0.734694	0.0816327	2.61224	2.20408
	134	399.31	0.111801	0.111801	0.111801	0.111801	0.111801	0.111801	0.111801	0.111801	0.111801	0.111801	0.111801	0.111801	0.111801	0.111801	0.111801	0.111801	2.45963	0.111801	1.78882	0.111801	0.111801	0.111801	0.111801	3.35404	3.01863	4.02484	1.90062	1.90062	0.111801	1.90062	2.12422	4.58385	3.01863
	135	400.28	0.330275	0.330275	0.330275	0.330275	0.330275	0.330275	0.330275	0.330275	0.330275	0.330275	3.30275	0.330275	0.330275	0.330275	0.330275	0.330275	0.330275	0.330275	1.98165	0.330275	0.330275	0.330275	0.330275	1.65138	1.3211	1.98165	1.3211	1.3211	0.330275	2.31193	0.330275	0.330275	0.330275
	136	401.33	0.3	0.3	0.3	0.3	0.3	0.3	0.3	0.3	0.3	0.3	0.3	0.3	0.3	0.3	0.3	0.3	0.3	0.3	0.3	5.1	0.3	5.1	0.3	0.3	0.3	0.3	1.5	1.5	5.7	1.8	0.3	0.3	0.3
	137	403.21	0.160714	0.160714	0.160714	0.160714	0.160714	0.160714	0.160714	0.160714	0.160714	0.160714	0.160714	0.160714	0.160714	0.160714	0.160714	0.160714	10.125	0.160714	0.160714	2.08929	8.35714	0.160714	8.19643	0.160714	0.160714	0.160714	0.160714	0.160714	0.160714	0.160714	0.160714	2.25	0.160714
	138	403.3	0.72	0.72	0.72	0.72	0.72	0.72	0.72	0.72	0.72	0.72	0.72	0.72	0.72	0.72	0.72	0.72	0.72	0.72	0.72	0.72	0.72	0.72	0.72	0.72	0.72	0.72	0.72	0.72	0.72	0.72	0.72	6.48	5.04
	139	404.28	0.141176	0.141176	0.141176	0.141176	0.141176	0.141176	0.141176	0.141176	0.141176	0.141176	2.4	0.141176	0.141176	0.141176	0.141176	0.141176	4.51765	2.4	1.41176	2.4	0.141176	0.141176	3.81176	0.141176	0.141176	0.847059	0.141176	0.141176	0.141176	0.141176	0.141176	2.25882	1.69412
	140	405.19	1.60814	1.6946	1.72918	0.0314397	0.0314397	0.0314397	0.0314397	2.92389	0.0314397	0.0314397	1.32047	0.0314397	3.30117	0.565914	1.76062	0.0314397	4.05572	1.35191	0.534474	1.6663	3.33261	0.0314397	3.23829	0.314397	0.345836	0.597354	0.848871	0.848871	0.0314397	0.660233	0.660233	0.0314397	0.0314397
	141	405.2	0.313043	0.313043	0.313043	0.313043	0.313043	0.313043	0.313043	0.313043	0.313043	0.313043	0.313043	0.313043	0.313043	0.313043	0.313043	0.313043	0.313043	0.313043	0.313043	0.313043	0.313043	0.313043	0.313043	0.313043	0.313043	0.313043	0.313043	0.313043	0.313043	0.313043	0.313043	0.313043	0.313043
	142	406.2	0.17561	0.17561	0.17561	0.17561	0.17561	13.522	0.17561	0.17561	0.17561	7.72683	0.17561	0.17561	0.17561	0.17561	0.17561	0.17561	0.17561	0.17561	0.17561	0.17561	0.17561	2.10732	0.17561	0.17561	0.17561	0.17561	0.17561	0.17561	2.28293	0.17561	0.17561	3.33659	1.7561
	143	406.27	0.0792952	0.0792952	0.0792952	0.0792952	0.0792952	0.0792952	0.0792952	0.0792952	0.0792952	0.0792952	0.0792952	0.0792952	0.0792952	0.0792952	0.0792952	0.0792952	3.2511	0.0792952	0.713656	0.0792952	0.0792952	0.0792952	0.0792952	1.42731	1.26872	3.48899	0.713656	0.634361	3.48899	1.18943	1.11013	4.36123	2.61674
	144	407.25	0.765957	0.765957	0.765957	0.765957	0.765957	0.765957	0.765957	0.765957	0.765957	0.765957	0.765957	0.765957	0.765957	0.765957	0.765957	0.765957	0.765957	0.765957	0.765957	0.765957	0.765957	0.765957	0.765957	0.765957	0.765957	0.765957	0.765957	0.765957	3.82979	0.765957	0.765957	0.765957	6.12766
	145	408.16	0.00881057	0.00881057	0.00881057	0.00881057	0.00881057	1.63877	0.00881057	0.00881057	0.801762	1.13656	0.696035	0.00881057	0.00881057	0.845815	0.00881057	0.00881057	2.07048	0.722467	0.748899	0.599119	0.572687	0.555066	0.563877	1.27753	1.18062	1.95595	0.9163	0.907489	0.572687	2.04405	2.21145	2.60793	0.92511
	146	408.26	0.00410023	0.00410023	0.00410023	0.00410023	0.00410023	0.00410023	0.00410023	0.00410023	1.29157	0.00410023	2.37403	0.00410023	0.00410023	1.31617	0.00410023	0.00410023	1.25877	2.34533	0.791344	3.36629	4.44875	3.6574	4.53895	0.71754	0.594533	0.89385	1.43918	1.46378	1.58269	0.54533	0.574032	1.21367	1.52118
	147	408.27	0.00893966	0.00893966	0.00893966	0.00893966	0.00893966	4.06754	4.49665	8.65359	0.00893966	4.21952	0.00893966	4.42513	8.65359	0.00893966	0.00893966	0.00893966	0.00893966	0.00893966	0.00893966	0.00893966	0.00893966	0.00893966	0.00893966	0.00893966	0.00893966	0.00893966	0.00893966	0.00893966	0.00893966	0.00893966	0.00893966	0.00893966	0.00893966
	148	408.29	0.0703125	0.0703125	0.0703125	0.0703125	0.0703125	0.0703125	0.0703125	0.0703125	0.0703125	0.0703125	0.0703125	0.0703125	0.0703125	0.0703125	0.0703125	0.0703125	3.16406	0.0703125	1.47656	0.0703125	2.46094	0.0703125	2.39062	2.17969	1.96875	3.30469	2.03906	1.96875	2.74219	1.75781	1.75781	4.14844	3.09375
	149	409.16	0.455696	0.455696	0.455696	0.455696	0.455696	0.455696	0.455696	0.455696	0.455696	0.455696	0.455696	0.455696	0.455696	0.455696	0.455696	0.455696	0.455696	0.455696	0.455696	0.455696	0.455696	0.455696	0.455696	0.455696	0.455696	0.455696	0.455696	0.455696	0.455696	0.455696	0.455696	0.455696	0.455696
	150	409.27	0.297521	0.297521	0.297521	0.297521	0.297521	0.297521	0.297521	0.297521	0.297521	0.297521	0.297521	0.297521	0.297521	0.297521	0.297521	0.297521	0.297521	0.297521	0.297521	0.297521	0.297521	0.297521	0.297521	0.297521	0.297521	0.297521	0.297521	0.297521	0.297521	0.297521	0.297521	0.297521	0.297521
	151	410.26	0.251748	0.251748	0.251748	0.251748	0.251748	0.251748	0.251748	0.251748	0.251748	0.251748	0.251748	0.251748	0.251748	0.251748	0.251748	0.251748	0.251748	0.251748	0.251748	0.251748	0.251748	0.251748	0.251748	2.51748	2.01399	0.251748	5.03497	5.03497	5.28671	2.01399	2.01399	0.251748	0.251748
	152	411.27	0.126316	0.126316	0.126316	0.126316	0.126316	0.126316	0.126316	0.126316	0.126316	0.126316	2.4	0.126316	0.126316	0.126316	0.126316	0.126316	2.4	2.4	1.26316	2.14737	3.78947	2.02105	3.78947	0.126316	0.126316	2.02105	0.126316	0.126316	0.126316	0.126316	0.126316	3.66316	2.02105
	153	412.32	0.857143	0.857143	0.857143	0.857143	0.857143	0.857143	0.857143	0.857143	0.857143	0.857143	0.857143	0.857143	0.857143	0.857143	0.857143	0.857143	0.857143	0.857143	6	0.857143	0.857143	0.857143	0.857143	0.857143	0.857143	0.857143	0.857143	0.857143	0.857143	0.857143	0.857143	0.857143	0.857143
	154	414.2	0.72	0.72	0.72	0.72	0.72	0.72	0.72	0.72	0.72	0.72	0.72	0.72	0.72	0.72	0.72	0.72	0.72	0.72	0.72	0.72	0.72	0.72	0.72	0.72	0.72	0.72	0.72	0.72	0.72	0.72	0.72	10.8	0.72
	155	414.21	0.837209	0.837209	0.837209	0.837209	0.837209	0.837209	0.837209	0.837209	0.837209	0.837209	0.837209	0.837209	0.837209	0.837209	0.837209	0.837209	0.837209	0.837209	0.837209	0.837209	0.837209	0.837209	0.837209	0.837209	0.837209	0.837209	0.837209	0.837209	0.837209	0.837209	0.837209	0.837209	0.837209
	156	415.37	0.136882	0.136882	0.136882	0.136882	0.136882	0.136882	0.136882	0.136882	0.136882	0.136882	1.77947	0.136882	0.136882	0.136882	0.136882	0.136882	0.136882	2.05323	0.136882	4.65399	5.3384	4.24335	5.61217	0.136882	0.136882	0.136882	1.5057	1.36882	2.05323	0.136882	0.136882	0.136882	0.136882
	157	418.27	0.111455	0.111455	0.111455	0.111455	0.111455	0.111455	0.111455	0.111455	0.111455	0.111455	0.111455	0.111455	0.111455	0.111455	0.111455	0.111455	0.111455	0.111455	1.44892	1.33746	0.111455	0.111455	0.111455	2.00619	1.78328	2.11765	1.56037	1.56037	0.111455	2.78638	3.00929	1.44892	1.22601
	158	420.23	0.168224	0.168224	0.168224	0.168224	0.168224	0.168224	0.168224	0.168224	0.168224	0.168224	0.168224	0.168224	0.168224	0.168224	0.168224	0.168224	0.168224	0.168224	0.168224	0.168224	0.168224	0.168224	0.168224	2.35514	0.168224	0.168224	14.1308	13.9626	0.168224	0.168224	0.168224	0.168224	0.168224
	159	420.31	0.382979	0.382979	0.382979	0.382979	0.382979	0.382979	0.382979	0.382979	0.382979	0.382979	0.382979	0.382979	0.382979	0.382979	0.382979	0.382979	0.382979	0.382979	0.382979	0.382979	0.382979	0.382979	0.382979	0.382979	0.382979	0.382979	0.382979	0.382979	0.382979	0.382979	0.382979	0.382979	0.382979
	160	422.27	0.923077	0.923077	0.923077	0.923077	0.923077	0.923077	0.923077	0.923077	0.923077	0.923077	0.923077	0.923077	0.923077	0.923077	0.923077	0.923077	0.923077	0.923077	0.923077	0.923077	0.923077	0.923077	0.923077	0.923077	0.923077	0.923077	0.923077	0.923077	3.69231	0.923077	0.923077	0.923077	0.923077
	161	424.13	0.266667	0.266667	0.266667	0.266667	0.266667	0.266667	0.266667	0.266667	0.266667	0.266667	0.266667	0.266667	0.266667	0.266667	0.266667	0.266667	0.266667	0.266667	0.266667	0.266667	0.266667	0.266667	0.266667	0.266667	0.266667	2.66667	1.86667	1.86667	0.266667	0.266667	2.4	5.86667	2.13333
	162	424.28	0.313043	0.313043	0.313043	0.313043	0.313043	0.313043	0.313043	0.313043	0.313043	0.313043	0.313043	0.313043	0.313043	0.313043	0.313043	0.313043	0.313043	0.313043	0.313043	0.313043	0.313043	0.313043	0.313043	0.313043	0.313043	3.44348	0.313043	0.313043	8.45217	0.313043	0.313043	4.06957	4.38261
	163	425.29	0.734694	0.734694	0.734694	0.734694	0.734694	0.734694	0.734694	0.734694	0.734694	0.734694	0.734694	0.734694	0.734694	0.734694	0.734694	0.734694	10.2857	0.734694	0.734694	0.734694	0.734694	0.734694	0.734694	0.734694	0.734694	0.734694	0.734694	0.734694	0.734694	0.734694	0.734694	0.734694	0.734694
	164	426.26	0.734694	0.734694	0.734694	0.734694	0.734694	0.734694	0.734694	0.734694	0.734694	0.734694	0.734694	0.734694	0.734694	0.734694	0.734694	0.734694	0.734694	0.734694	0.734694	0.734694	0.734694	0.734694	0.734694	0.734694	0.734694	10.2857	0.734694	0.734694	0.734694	0.734694	0.734694	0.734694	0.734694
	165	426.27	0.327273	0.327273	0.327273	0.327273	0.327273	0.327273	0.327273	0.327273	0.327273	0.327273	0.327273	0.327273	0.327273	0.327273	0.327273	0.327273	0.327273	0.327273	2.61818	0.327273	0.327273	0.327273	0.327273	4.90909	4.25455	0.327273	3.6	3.6	0.327273	0.327273	3.27273	0.327273	4.25455
	166	426.3	0.610169	0.610169	0.610169	0.610169	0.610169	0.610169	0.610169	0.610169	0.610169	0.610169	0.610169	0.610169	0.610169	0.610169	0.610169	0.610169	0.610169	0.610169	0.610169	0.610169	0.610169	0.610169	0.610169	0.610169	0.610169	0.610169	0.610169	0.610169	0.610169	0.610169	0.610169	0.610169	0.610169
	167	427.33	0.455696	0.455696	0.455696	0.455696	0.455696	0.455696	0.455696	0.455696	0.455696	0.455696	0.455696	0.455696	0.455696	0.455696	0.455696	0.455696	0.455696	0.455696	0.455696	0.455696	0.455696	0.455696	0.455696	0.455696	0.455696	0.455696	0.455696	0.455696	0.455696	0.455696	0.455696	0.455696	0.455696
	168	428.31	0.455696	0.455696	0.455696	0.455696	0.455696	0.455696	0.455696	0.455696	0.455696	0.455696	0.455696	0.455696	0.455696	0.455696	0.455696	0.455696	0.455696	0.455696	0.455696	0.455696	0.455696	0.455696	0.455696	0.455696	0.455696	0.455696	0.455696	0.455696	0.455696	4.55696	5.01266	0.455696	0.455696
	169	429.28	0.0322292	0.0322292	0.0322292	0.0322292	0.0322292	4.4154	0.0322292	0.0322292	0.0322292	3.12623	0.934646	0.0322292	0.0322292	0.0322292	0.0322292	0.0322292	3.60967	0.934646	0.612355	2.03044	3.25515	2.0949	3.15846	0.515667	0.483438	0.966876	0.547896	0.547896	1.25694	0.580125	0.676813	1.06356	0.676813
	170	431.2	0.679245	0.679245	0.679245	0.679245	0.679245	0.679245	0.679245	0.679245	0.679245	0.679245	0.679245	0.679245	0.679245	0.679245	0.679245	0.679245	0.679245	0.679245	0.679245	0.679245	0.679245	0.679245	0.679245	0.679245	0.679245	0.679245	0.679245	0.679245	0.679245	6.11321	6.79245	0.679245	0.679245
	171	436.19	0.835195	0.880097	0.898059	0.0132067	0.0132067	1.50557	0.0132067	0.0132067	0.779198	0.0132067	0.660337	0.0132067	0.0132067	0.818818	0.884852	0.0132067	1.91498	0.686751	0.660337	0.475443	0.435823	0.435823	0.435823	1.14899	1.05654	1.7565	0.752784	0.739578	0.435823	1.79612	1.94139	2.11308	0.739578
	172	436.23	2.20319	2.32164	2.36902	0.00728929	2.68246	6.23964	1.55991	2.26697	0.860137	5.16811	0.00728929	1.60364	2.23781	0.787244	2.3836	2.78451	0.00728929	0.00728929	0.00728929	0.00728929	0.00728929	0.00728929	0.00728929	0.00728929	0.00728929	0.00728929	0.123918	0.123918	0.00728929	0.00728929	0.00728929	0.145786	0.00728929
	173	437.28	0.0757895	0.0757895	0.0757895	0.0757895	0.0757895	0.0757895	0.0757895	0.0757895	0.0757895	0.0757895	2.42526	0.0757895	2.34947	0.0757895	0.0757895	0.0757895	1.66737	2.50105	0.909474	1.74316	3.33474	1.66737	3.25895	0.606316	0.530526	1.44	0.682105	0.682105	0.757895	0.606316	0.682105	3.18316	1.97053
	174	439.31	0.599911	0.632164	0.645065	0.0109333	0.0109333	3.97972	0.601332	1.26826	0.0109333	3.29093	0.874665	0.612265	1.42133	0.0109333	0.645065	0.721598	2.60213	0.885598	0.426399	1.148	2.2632	1.1152	2.17573	0.2296	0.273333	0.491999	0.491999	0.502932	1.4432	0.535732	0.491999	1.43226	0.841865
	175	442.33	0.0949868	0.0949868	0.0949868	0.0949868	0.0949868	0.0949868	0.0949868	0.0949868	0.0949868	0.0949868	1.70976	0.0949868	0.0949868	0.0949868	0.0949868	0.0949868	0.0949868	1.70976	1.51979	1.70976	0.0949868	1.61478	0.0949868	1.51979	1.4248	1.80475	1.4248	1.32982	0.854881	2.27968	2.46966	0.0949868	0.0949868
	176	443.29	0.195652	0.195652	0.195652	0.195652	0.195652	0.195652	0.195652	0.195652	0.195652	0.195652	0.195652	0.195652	0.195652	0.195652	0.195652	0.195652	4.69565	0.195652	0.195652	3.91304	5.47826	3.91304	5.67391	0.195652	0.195652	1.76087	0.195652	0.195652	1.76087	0.195652	0.195652	0.195652	0.195652
	177	443.4	0.258993	0.258993	0.258993	0.258993	0.258993	0.258993	0.258993	0.258993	0.258993	0.258993	0.258993	0.258993	0.258993	0.258993	0.258993	0.258993	0.258993	0.258993	0.258993	4.92086	6.73381	5.69784	7.2518	0.258993	0.258993	0.258993	0.258993	0.258993	0.258993	0.258993	0.258993	0.258993	0.258993
	178	444.3	0.818182	0.818182	0.818182	0.818182	0.818182	0.818182	0.818182	0.818182	0.818182	0.818182	0.818182	0.818182	0.818182	0.818182	0.818182	0.818182	0.818182	0.818182	0.818182	0.818182	0.818182	0.818182	0.818182	0.818182	0.818182	0.818182	0.818182	0.818182	0.818182	0.818182	0.818182	4.90909	3.27273
	179	445.31	0.107143	0.107143	0.107143	0.107143	0.107143	0.107143	0.107143	0.107143	0.107143	0.107143	2.89286	0.107143	0.107143	0.107143	0.107143	0.107143	2.25	3	1.07143	2.03571	2.03571	2.03571	2.14286	0.107143	0.107143	0.857143	0.964286	0.964286	1.39286	0.857143	0.964286	2.35714	2.03571
	180	446.35	0.064632	0.064632	0.064632	0.064632	0.064632	0.064632	0.064632	0.064632	0.064632	0.064632	1.48654	0.064632	0.064632	0.064632	0.064632	0.064632	2.52065	1.55117	1.55117	1.29264	0.064632	1.16338	0.064632	2.77917	2.58528	3.29623	1.74506	1.74506	1.09874	1.4219	1.55117	2.77917	1.55117
	181	448.34	0.0330275	0.0330275	0.0330275	0.0330275	0.0330275	0.0330275	0.0330275	0.0330275	0.0330275	0.0330275	2.14679	0.0330275	0.0330275	0.0330275	0.0330275	0.0330275	0.0330275	2.21284	0.693578	1.08991	0.825688	1.25505	0.792661	0.66055	0.594495	0.363303	0.627523	0.594495	0.495413	0.858716	0.924771	0.0330275	0.0330275
	182	452.16	0.423529	0.423529	0.423529	0.423529	0.423529	0.423529	0.423529	0.423529	0.423529	0.423529	0.423529	0.423529	0.423529	0.423529	0.423529	0.423529	0.423529	0.423529	0.423529	0.423529	0.423529	0.423529	0.423529	0.423529	0.423529	3.38824	0.423529	0.423529	0.423529	0.423529	2.96471	7.2	0.423529
	183	453.36	0.26087	0.26087	0.26087	0.26087	0.26087	0.26087	0.26087	0.26087	0.26087	0.26087	1.56522	0.26087	0.26087	0.26087	0.26087	0.26087	0.26087	1.56522	1.04348	3.3913	4.69565	3.3913	4.69565	0.26087	0.26087	0.26087	0.26087	1.04348	3.13043	0.26087	1.04348	2.08696	2.08696
	184	456.27	0.0328467	0.0328467	0.0328467	0.0328467	0.0328467	0.0328467	0.0328467	0.0328467	0.0328467	0.0328467	1.5438	0.0328467	0.0328467	0.0328467	0.0328467	0.0328467	0.755474	1.5438	4.76277	0.689781	0.525547	0.558394	0.558394	0.854015	0.821168	3.81022	1.28102	1.24818	0.525547	1.37956	1.41241	6.83212	0.854015
	185	456.34	0.112853	0.112853	0.112853	0.112853	0.112853	0.112853	0.112853	0.112853	0.112853	0.112853	2.03135	0.112853	0.112853	0.112853	0.112853	0.112853	0.112853	2.03135	1.69279	1.69279	0.112853	1.46708	0.112853	1.46708	1.46708	1.9185	1.46708	1.35423	0.112853	2.36991	2.48276	0.112853	1.24138
	186	457.38	0.631579	0.631579	0.631579	0.631579	0.631579	0.631579	0.631579	0.631579	0.631579	0.631579	0.631579	0.631579	0.631579	0.631579	0.631579	0.631579	6.31579	0.631579	0.631579	8.21053	0.631579	0.631579	0.631579	0.631579	0.631579	0.631579	0.631579	0.631579	0.631579	0.631579	0.631579	0.631579	0.631579
	187	458.39	1	1	1	1	1	1	1	1	1	1	1	1	1	1	1	1	1	1	1	1	1	1	1	1	1	1	1	1	1	1	1	1	1
	188	459.27	0.188482	0.188482	0.188482	0.188482	0.188482	0.188482	0.188482	0.188482	0.188482	0.188482	0.188482	0.188482	0.188482	0.188482	0.188482	0.188482	4.1466	2.0733	1.50785	2.45026	0.188482	2.82723	0.188482	1.31937	1.31937	2.26178	0.942408	0.942408	0.942408	1.13089	1.31937	2.82723	1.88482
	189	462.3	0.124567	0.124567	0.124567	0.124567	0.124567	0.124567	0.124567	0.124567	0.124567	0.124567	0.99654	0.124567	0.124567	0.124567	0.124567	0.124567	0.124567	0.99654	0.99654	1.12111	0.622837	1.12111	0.622837	1.24567	1.24567	1.49481	0.99654	0.99654	0.622837	1.86851	1.99308	0.871972	0.871972
	190	465.23	0.48	0.48	0.48	0.48	0.48	0.48	0.48	0.48	0.48	0.48	0.48	0.48	0.48	0.48	0.48	0.48	0.48	0.48	0.48	0.48	0.48	0.48	0.48	0.48	0.48	0.48	0.48	0.48	0.48	0.48	0.48	0.48	0.48
	191	465.31	1.55842	1.6422	1.67572	0.0223429	0.0223429	0.0223429	0.0223429	0.0223429	0.580915	0.0223429	0.0223429	0.0223429	0.0223429	0.580915	1.63103	0.0223429	0.0223429	1.36292	1.20652	2.52475	2.90458	2.59178	2.81521	1.67572	1.65337	1.67572	0.960745	0.916059	1.13949	1.13949	1.29589	2.07789	2.07789
	192	465.32	0.0244898	0.0244898	0.0244898	0.0244898	0.0244898	7.22449	1.76327	3.77143	0.0244898	5.02041	1.46939	1.86122	4.01633	0.0244898	0.0244898	0.0244898	3.62449	0.0244898	0.0244898	0.0244898	0.0244898	0.0244898	0.0244898	0.0244898	0.0244898	0.0244898	0.0244898	0.0244898	0.0244898	0.0244898	0.0244898	0.0244898	0.0244898
	193	466.3	0.765957	0.765957	0.765957	0.765957	0.765957	0.765957	0.765957	0.765957	0.765957	0.765957	0.765957	0.765957	0.765957	0.765957	0.765957	0.765957	0.765957	0.765957	0.765957	0.765957	0.765957	0.765957	0.765957	5.3617	0.765957	0.765957	0.765957	0.765957	0.765957	0.765957	0.765957	0.765957	4.59574
	194	467.19	0.545455	0.545455	0.545455	0.545455	0.545455	16.9091	0.545455	0.545455	0.545455	0.545455	0.545455	0.545455	0.545455	0.545455	0.545455	0.545455	0.545455	0.545455	0.545455	0.545455	0.545455	0.545455	0.545455	0.545455	0.545455	0.545455	0.545455	0.545455	0.545455	0.545455	0.545455	0.545455	0.545455
	195	467.33	0.142857	0.142857	0.142857	0.142857	0.142857	0.142857	0.142857	0.142857	0.142857	0.142857	1.28571	0.142857	0.142857	0.142857	0.142857	0.142857	0.142857	1.28571	1.71429	3.14286	2	3.42857	0.142857	2	2	1.71429	1.14286	1	0.142857	1.14286	1.28571	1.14286	1.85714
	196	468.18	0.428571	0.428571	0.428571	0.428571	0.428571	0.428571	0.428571	0.428571	0.428571	0.428571	0.428571	0.428571	0.428571	0.428571	0.428571	0.428571	0.428571	0.428571	0.428571	9.42857	0.428571	12	0.428571	0.428571	0.428571	0.428571	0.428571	0.428571	0.428571	0.428571	0.428571	0.428571	0.428571
	197	468.28	0.129496	0.129496	0.129496	0.129496	0.129496	0.129496	0.129496	0.129496	0.129496	0.129496	0.129496	0.129496	0.129496	0.129496	0.129496	0.129496	11.6547	0.129496	0.129496	3.23741	5.43885	3.4964	5.82734	0.129496	0.129496	0.129496	0.129496	0.129496	0.129496	0.129496	0.129496	2.46043	0.129496
	198	469.23	0.62069	0.62069	0.62069	0.62069	0.62069	0.62069	0.62069	0.62069	0.62069	0.62069	0.62069	0.62069	0.62069	0.62069	0.62069	0.62069	0.62069	0.62069	0.62069	0.62069	0.62069	0.62069	0.62069	0.62069	0.62069	0.62069	0.62069	0.62069	0.62069	0.62069	0.62069	10.5517	4.34483
	199	469.31	0.129032	0.129032	0.129032	0.129032	0.129032	0.129032	0.129032	0.129032	0.129032	0.129032	1.41935	0.129032	0.129032	0.129032	0.129032	0.129032	3.74194	1.41935	0.903226	3.09677	4.25806	2.96774	4.25806	0.129032	0.129032	1.29032	0.774194	0.774194	1.54839	0.129032	0.903226	1.16129	0.903226
	200	469.41	0.0169332	0.0169332	0.0169332	0.0169332	0.0169332	0.0169332	0.778928	1.86265	0.0169332	0.0169332	1.37159	0.0169332	1.96425	0.0169332	0.0169332	0.0169332	1.23612	1.37159	0.660395	2.92944	5.07996	3.35278	5.26623	0.355597	0.355597	0.304798	0.812794	0.795861	1.67639	0.372531	0.372531	0.677328	0.829727
	201	470.17	0.610169	0.610169	0.610169	0.610169	0.610169	0.610169	0.610169	0.610169	0.610169	0.610169	0.610169	0.610169	0.610169	0.610169	0.610169	0.610169	0.610169	0.610169	0.610169	6.71186	0.610169	8.54237	0.610169	0.610169	0.610169	0.610169	0.610169	0.610169	0.610169	0.610169	0.610169	0.610169	0.610169
	202	470.36	0.371134	0.371134	0.371134	0.371134	0.371134	0.371134	0.371134	0.371134	0.371134	0.371134	4.82474	0.371134	0.371134	0.371134	0.371134	0.371134	0.371134	4.82474	3.71134	0.371134	0.371134	0.371134	0.371134	0.371134	0.371134	0.371134	3.34021	3.34021	0.371134	0.371134	4.82474	0.371134	0.371134
	203	471.35	0.734694	0.734694	0.734694	0.734694	0.734694	0.734694	0.734694	0.734694	0.734694	0.734694	0.734694	0.734694	0.734694	0.734694	0.734694	0.734694	0.734694	0.734694	0.734694	0.734694	0.734694	0.734694	0.734694	0.734694	0.734694	0.734694	0.734694	0.734694	0.734694	0.734694	0.734694	0.734694	0.734694
	204	471.36	0.9	0.9	0.9	0.9	0.9	0.9	0.9	0.9	0.9	0.9	0.9	0.9	0.9	0.9	0.9	0.9	0.9	0.9	0.9	0.9	0.9	0.9	0.9	0.9	0.9	0.9	0.9	0.9	0.9	2.7	0.9	0.9	0.9
	205	472.34	0.246575	0.246575	0.246575	0.246575	0.246575	0.246575	0.246575	0.246575	0.246575	0.246575	0.246575	0.246575	0.246575	0.246575	0.246575	0.246575	0.246575	0.246575	0.246575	0.246575	0.246575	0.246575	0.246575	0.246575	0.246575	1.9726	0.246575	0.246575	0.246575	2.71233	2.9589	0.246575	1.47945
	206	472.37	0.837209	0.837209	0.837209	0.837209	0.837209	0.837209	0.837209	0.837209	0.837209	0.837209	0.837209	0.837209	0.837209	0.837209	0.837209	0.837209	0.837209	0.837209	0.837209	6.69767	0.837209	0.837209	0.837209	0.837209	0.837209	0.837209	0.837209	0.837209	0.837209	0.837209	0.837209	0.837209	0.837209
	207	474.29	0.24	0.24	0.24	0.24	0.24	0.24	0.24	0.24	0.24	0.24	0.24	0.24	0.24	0.24	0.24	0.24	10.32	0.24	0.24	0.24	0.24	0.24	0.24	0.24	0.24	0.24	0.24	0.24	0.24	0.24	0.24	0.24	0.24
	208	474.36	0.0930233	0.0930233	0.0930233	0.0930233	0.0930233	0.0930233	0.0930233	0.0930233	0.0930233	0.0930233	3.62791	0.0930233	0.0930233	0.0930233	0.0930233	0.0930233	2.4186	3.72093	1.30233	1.67442	0.0930233	1.5814	0.0930233	0.651163	0.0930233	0.0930233	1.02326	1.02326	1.48837	1.2093	1.2093	0.0930233	0.0930233
	209	474.38	0.0847059	0.0847059	0.0847059	0.0847059	0.0847059	0.0847059	0.0847059	0.0847059	0.0847059	0.0847059	1.52471	0.0847059	0.0847059	0.0847059	0.0847059	0.0847059	2.20235	1.52471	1.69412	1.27059	0.0847059	1.10118	0.0847059	3.04941	2.79529	3.38824	1.69412	1.69412	1.01647	1.35529	1.52471	2.11765	1.18588
	210	475.14	0.493151	0.493151	0.493151	0.493151	0.493151	0.493151	0.493151	0.493151	0.493151	0.493151	0.493151	0.493151	0.493151	0.493151	0.493151	0.493151	18.7397	0.493151	0.493151	0.493151	0.493151	0.493151	0.493151	0.493151	0.493151	0.493151	0.493151	0.493151	0.493151	0.493151	0.493151	0.493151	0.493151
	211	476.22	0.148148	0.148148	0.148148	0.148148	0.148148	17.6296	0.148148	0.148148	0.148148	13.3333	0.148148	0.148148	0.148148	0.148148	0.148148	0.148148	0.148148	0.148148	0.148148	0.148148	0.148148	0.148148	0.148148	0.148148	0.148148	0.148148	0.148148	0.148148	0.148148	0.148148	0.148148	0.148148	0.148148
	212	476.37	0.75	0.75	0.75	0.75	0.75	0.75	0.75	0.75	0.75	0.75	0.75	0.75	0.75	0.75	0.75	0.75	0.75	0.75	0.75	0.75	0.75	0.75	0.75	0.75	0.75	0.75	0.75	0.75	0.75	0.75	0.75	0.75	0.75
	213	477.23	0.972973	0.972973	0.972973	0.972973	0.972973	0.972973	0.972973	0.972973	0.972973	0.972973	0.972973	0.972973	0.972973	0.972973	0.972973	0.972973	0.972973	0.972973	0.972973	0.972973	0.972973	0.972973	0.972973	0.972973	0.972973	0.972973	0.972973	0.972973	0.972973	0.972973	0.972973	0.972973	0.972973
	214	479.33	0.455696	0.455696	0.455696	0.455696	0.455696	0.455696	0.455696	0.455696	0.455696	0.455696	0.455696	0.455696	0.455696	0.455696	0.455696	0.455696	0.455696	0.455696	0.455696	3.64557	0.455696	0.455696	0.455696	0.455696	0.455696	0.455696	0.455696	0.455696	0.455696	0.455696	0.455696	0.455696	0.455696
	215	480.25	0.0759494	0.0759494	0.0759494	0.0759494	0.0759494	0.0759494	0.0759494	0.0759494	16.3291	0.0759494	0.0759494	0.0759494	0.0759494	15.5696	0.0759494	0.0759494	0.0759494	0.0759494	0.0759494	0.0759494	0.0759494	0.0759494	0.0759494	0.0759494	0.0759494	0.0759494	0.835443	0.835443	0.0759494	0.0759494	0.0759494	0.0759494	0.0759494
	216	480.26	2.0917	2.20416	2.24914	2.57655	2.66883	6.18782	1.4779	2.35317	0.00358714	5.25516	0.00358714	1.54606	2.33164	0.00358714	2.27784	2.69753	0.00358714	0.00358714	0.00358714	0.00358714	0.00358714	0.00358714	0.00358714	0.00358714	0.00358714	0.00358714	0.00358714	0.00358714	0.00358714	0.00358714	0.00358714	0.00358714	0.00358714
	217	482.19	0.972973	0.972973	0.972973	0.972973	0.972973	0.972973	0.972973	0.972973	0.972973	0.972973	0.972973	0.972973	0.972973	0.972973	0.972973	0.972973	0.972973	0.972973	0.972973	0.972973	0.972973	1.94595	0.972973	0.972973	0.972973	0.972973	0.972973	0.972973	0.972973	0.972973	0.972973	0.972973	0.972973
	218	484.25	0.130909	0.130909	0.130909	0.130909	0.130909	0.130909	0.130909	0.130909	0.130909	0.130909	3.01091	0.130909	0.130909	0.130909	0.130909	0.130909	0.130909	2.88	0.130909	8.77091	0.130909	8.11636	0.130909	0.130909	0.130909	1.04727	3.14182	3.27273	0.130909	0.130909	0.130909	0.130909	0.130909
	219	485.28	0.126761	0.126761	0.126761	0.126761	0.126761	0.126761	0.126761	0.126761	0.126761	0.126761	1.26761	0.126761	0.126761	0.126761	0.126761	0.126761	0.126761	1.26761	0.760563	2.40845	4.69014	2.53521	4.8169	0.126761	0.126761	0.633803	1.01408	1.01408	1.39437	1.39437	1.39437	3.29577	1.26761
	220	486.32	0.878049	0.878049	0.878049	0.878049	0.878049	0.878049	0.878049	0.878049	0.878049	0.878049	0.878049	0.878049	0.878049	0.878049	0.878049	0.878049	0.878049	0.878049	0.878049	0.878049	0.878049	0.878049	0.878049	0.878049	0.878049	0.878049	0.878049	0.878049	0.878049	0.878049	0.878049	0.878049	5.26829
	221	486.35	0.073922	0.073922	0.073922	0.073922	0.073922	0.073922	0.073922	0.073922	0.073922	0.073922	1.62628	0.073922	0.073922	0.073922	0.073922	0.073922	0.073922	1.62628	1.25667	1.84805	0.073922	1.70021	0.073922	1.3306	1.3306	1.55236	1.25667	1.18275	0.73922	1.99589	2.06982	0.73922	1.10883
	222	489.15	0.75	0.75	0.75	0.75	0.75	0.75	0.75	0.75	0.75	0.75	0.75	0.75	0.75	0.75	0.75	0.75	0.75	0.75	0.75	0.75	0.75	0.75	0.75	0.75	0.75	0.75	0.75	0.75	0.75	0.75	0.75	9.75	0.75
	223	489.2	0.537313	0.537313	0.537313	0.537313	0.537313	17.194	0.537313	0.537313	0.537313	0.537313	0.537313	0.537313	0.537313	0.537313	0.537313	0.537313	0.537313	0.537313	0.537313	0.537313	0.537313	0.537313	0.537313	0.537313	0.537313	0.537313	0.537313	0.537313	0.537313	0.537313	0.537313	0.537313	0.537313
	224	492.24	0.684549	0.721353	0.736074	0.854437	0.885042	3.11955	1.02525	2.17901	0.122679	2.86251	0.420614	0.984353	2.27248	0.1256	0.7536	1.24724	2.15857	0.426456	0.116837	1.75256	3.86439	2.02128	3.97831	0.0642605	0.0671814	0.0963907	0.289172	0.297935	0.864595	0.0438139	0.0496558	0.347591	0.254121
	225	493.26	0.232258	0.232258	0.232258	0.232258	0.232258	0.232258	0.232258	0.232258	0.232258	0.232258	0.232258	0.232258	0.232258	0.232258	0.232258	0.232258	0.232258	0.232258	1.39355	0.232258	0.232258	0.232258	0.232258	0.232258	0.232258	1.39355	0.232258	0.232258	0.232258	0.232258	0.232258	0.232258	0.232258
	226	493.57	0.455696	0.455696	0.455696	0.455696	0.455696	20.0506	0.455696	0.455696	0.455696	0.455696	0.455696	0.455696	0.455696	0.455696	0.455696	0.455696	0.455696	0.455696	0.455696	0.455696	0.455696	0.455696	0.455696	0.455696	0.455696	0.455696	0.455696	0.455696	0.455696	0.455696	0.455696	0.455696	0.455696
	227	493.9	0.571429	0.571429	0.571429	0.571429	0.571429	16	0.571429	0.571429	0.571429	0.571429	0.571429	0.571429	0.571429	0.571429	0.571429	0.571429	0.571429	0.571429	0.571429	0.571429	0.571429	0.571429	0.571429	0.571429	0.571429	0.571429	0.571429	0.571429	0.571429	0.571429	0.571429	0.571429	0.571429
	228	494.24	0.675086	0.711381	0.725899	0.85653	0.88721	3.08104	1.02701	2.25298	0.112918	2.81756	0.424785	0.97862	2.36052	0.00537703	0.720522	1.27973	2.19921	0.430162	0.118295	1.75291	3.89835	2.03789	4.0274	0.0591473	0.0645244	0.0967866	0.29036	0.295737	0.860325	0.0376392	0.0430162	0.354884	0.263475
	229	495.37	0.164384	0.164384	0.164384	0.164384	0.164384	6.41096	0.164384	0.164384	0.164384	0.164384	2.9589	0.164384	0.164384	0.164384	0.164384	0.164384	5.58904	2.9589	0.164384	0.164384	0.164384	0.164384	0.164384	0.164384	0.164384	1.47945	0.164384	0.164384	0.164384	0.164384	0.164384	0.164384	0.164384
	230	496.23	4.07216	4.29109	4.37866	0.0568657	0.0568657	0.0568657	0.0568657	8.58673	0.0568657	0.0568657	0.0568657	0.0568657	8.35927	0.0568657	4.60613	0.0568657	0.0568657	0.0568657	0.0568657	0.0568657	0.0568657	0.0568657	0.0568657	0.0568657	0.0568657	0.0568657	0.0568657	0.0568657	0.0568657	0.0568657	0.0568657	0.0568657	0.0568657
	231	496.24	0.685249	0.72209	0.736827	0.815447	0.844655	3.15398	0.997412	2.30932	0.00898569	2.85745	0.440299	0.943498	2.39019	0.00898569	0.736827	1.18611	2.29135	0.449285	0.116814	1.79714	3.90878	2.07569	4.0166	0.00898569	0.00898569	0.0988426	0.296528	0.305514	0.871612	0.00898569	0.00898569	0.359428	0.269571
	232	496.37	0.15859	0.15859	0.15859	0.15859	0.15859	0.15859	0.15859	0.15859	0.15859	0.15859	0.15859	0.15859	0.15859	0.15859	0.15859	0.15859	0.15859	1.11013	0.951542	3.48899	5.23348	3.64758	5.39207	0.15859	0.15859	0.15859	1.5859	1.5859	3.01322	1.11013	1.26872	1.90308	2.06167
	233	500.37	0.0803571	0.0803571	0.0803571	0.0803571	0.0803571	0.0803571	0.0803571	0.0803571	0.0803571	0.0803571	2.16964	0.0803571	0.0803571	0.0803571	0.0803571	0.0803571	0.0803571	2.25	1.44643	2.00893	0.0803571	1.6875	0.0803571	1.44643	1.28571	1.6875	1.44643	1.36607	0.883929	2.08929	2.16964	1.04464	1.20536
	234	502.35	1	1	1	1	1	1	1	1	1	1	1	1	1	1	1	1	1	1	1	1	1	1	1	1	1	1	1	1	1	1	1	1	1
	235	503.33	0.891793	0.939739	0.958917	0.736053	0.762418	3.46625	0.998217	2.21651	0.330119	2.44445	1.19472	1.06503	2.33834	0.349769	0.943197	1.01001	1.75277	1.20258	0.683818	0.00392999	0.943197	0.817438	0.915687	0.420509	0.491249	0.734908	0.00392999	0.00392999	0.829228	0.565918	0.664168	0.951057	0.550198
	236	504.33	0.141176	5.78824	0.141176	0.141176	0.141176	0.141176	0.141176	5.78824	0.141176	0.141176	0.141176	0.141176	0.141176	0.141176	0.141176	0.141176	0.141176	0.141176	0.141176	10.5882	0.141176	0.141176	0.141176	0.141176	0.141176	0.141176	4.8	4.65882	0.141176	0.141176	0.141176	0.141176	0.141176
	237	504.4	0.734694	0.734694	0.734694	0.734694	0.734694	0.734694	0.734694	0.734694	0.734694	0.734694	0.734694	0.734694	0.734694	0.734694	0.734694	0.734694	0.734694	0.734694	0.734694	0.734694	0.734694	0.734694	0.734694	0.734694	0.734694	0.734694	0.734694	0.734694	0.734694	0.734694	0.734694	0.734694	0.734694
	238	505.34	0.387097	0.387097	0.387097	0.387097	0.387097	0.387097	0.387097	0.387097	0.387097	0.387097	4.25806	0.387097	0.387097	0.387097	0.387097	0.387097	0.387097	4.25806	4.25806	0.387097	0.387097	0.387097	0.387097	0.387097	0.387097	5.03226	0.387097	1.54839	0.387097	0.387097	0.387097	5.03226	0.387097
	239	505.35	0.169014	0.169014	0.169014	0.169014	0.169014	0.169014	0.169014	0.169014	0.169014	0.169014	0.169014	0.169014	0.169014	0.169014	0.169014	0.169014	2.3662	0.169014	0.169014	1.35211	3.71831	3.88732	3.88732	2.70423	2.53521	0.169014	0.676056	0.169014	0.169014	1.52113	1.69014	0.169014	3.04225
	240	506.32	0.310345	0.310345	0.310345	0.310345	0.310345	0.310345	0.310345	0.310345	0.310345	0.310345	0.310345	0.310345	0.310345	0.310345	0.310345	0.310345	0.310345	0.310345	0.310345	0.310345	0.310345	0.310345	0.310345	0.310345	0.310345	1.55172	0.310345	0.310345	0.310345	1.86207	2.17241	0.310345	0.310345
	241	507.57	0.418605	0.418605	0.418605	0.418605	0.418605	0.418605	0.418605	0.418605	0.418605	0.418605	4.18605	0.418605	0.418605	0.418605	0.418605	0.418605	0.418605	4.18605	5.02326	0.418605	0.418605	0.418605	0.418605	0.418605	0.418605	0.418605	0.418605	0.418605	3.76744	2.93023	3.34884	0.418605	0.418605
	242	508.24	0.705882	0.705882	0.705882	0.705882	0.705882	0.705882	0.705882	0.705882	0.705882	11.2941	0.705882	0.705882	0.705882	0.705882	0.705882	0.705882	0.705882	0.705882	0.705882	0.705882	0.705882	0.705882	0.705882	0.705882	0.705882	0.705882	0.705882	0.705882	0.705882	0.705882	0.705882	0.705882	0.705882
	243	509.25	0.590164	0.590164	0.590164	0.590164	0.590164	0.590164	0.590164	0.590164	0.590164	0.590164	0.590164	0.590164	0.590164	0.590164	0.590164	0.590164	0.590164	0.590164	0.590164	0.590164	0.590164	0.590164	0.590164	0.590164	0.590164	0.590164	0.590164	0.590164	0.590164	0.590164	0.590164	0.590164	0.590164
	244	511.24	0.0524781	0.0524781	0.0524781	0.0524781	0.0524781	9.18367	0.0524781	0.0524781	0.0524781	4.82799	1.15452	0.0524781	0.0524781	0.0524781	0.0524781	0.0524781	3.20117	1.207	0.314869	0.944606	2.04665	0.944606	1.94169	0.0524781	0.0524781	0.419825	0.472303	0.472303	0.997085	0.367347	0.367347	2.30904	1.04956
	245	511.5	0.0462131	0.0462131	0.0462131	0.0462131	0.0462131	2.68036	0.0462131	0.0462131	0.0462131	2.77279	1.15533	0.0462131	0.0462131	0.0462131	0.0462131	0.0462131	0.785623	1.20154	0.878049	2.49551	2.21823	2.44929	2.17202	0.508344	0.554557	0.785623	0.878049	0.878049	1.61746	0.924262	0.924262	0.0462131	0.415918
	246	513.31	0.0957447	0.0957447	0.0957447	0.0957447	0.0957447	0.0957447	0.0957447	0.0957447	0.0957447	0.0957447	1.34043	0.0957447	0.0957447	0.0957447	0.0957447	0.0957447	2.10638	1.34043	0.765957	2.48936	4.88298	2.58511	4.97872	0.0957447	0.0957447	0.670213	1.14894	1.14894	1.34043	1.43617	1.53191	3.54255	1.43617
	247	514.38	0.151261	0.151261	0.151261	0.151261	0.151261	0.151261	0.151261	0.151261	0.151261	0.151261	0.151261	0.151261	0.151261	0.151261	0.151261	0.151261	0.151261	3.93277	2.42017	3.32773	0.151261	3.02521	0.151261	1.81513	1.66387	2.42017	2.11765	1.96639	1.21008	2.72269	2.87395	1.51261	1.66387
	248	514.39	0.346154	0.346154	0.346154	0.346154	0.346154	0.346154	0.346154	0.346154	0.346154	0.346154	8.65385	0.346154	0.346154	0.346154	0.346154	0.346154	0.346154	0.346154	0.346154	0.346154	0.346154	0.346154	0.346154	0.346154	0.346154	0.346154	0.346154	0.346154	0.346154	0.346154	0.346154	0.346154	0.346154
	249	516.36	0.159292	0.159292	0.159292	0.159292	0.159292	0.159292	0.159292	0.159292	0.159292	0.159292	1.75221	0.159292	0.159292	0.159292	0.159292	0.159292	0.159292	1.75221	0.955752	1.9115	0.159292	0.159292	0.159292	0.159292	1.11504	1.43363	1.11504	1.11504	0.159292	1.9115	2.0708	0.159292	1.11504
	250	517.35	0.8	0.8	0.8	0.8	0.8	0.8	0.8	0.8	0.8	0.8	0.8	0.8	0.8	0.8	0.8	0.8	0.8	0.8	0.8	0.8	0.8	0.8	0.8	0.8	0.8	4.8	0.8	0.8	0.8	0.8	0.8	0.8	4
	251	518.04	0.654545	0.654545	0.654545	0.654545	0.654545	0.654545	0.654545	0.654545	0.654545	0.654545	0.654545	0.654545	0.654545	0.654545	0.654545	0.654545	0.654545	0.654545	0.654545	0.654545	0.654545	0.654545	13.0909	0.654545	0.654545	0.654545	0.654545	0.654545	0.654545	0.654545	0.654545	0.654545	0.654545
	252	519.36	0.0774194	0.0774194	0.0774194	0.0774194	0.0774194	4.72258	0.0774194	0.0774194	0.0774194	0.0774194	2.32258	0.0774194	0.0774194	0.0774194	0.0774194	0.0774194	3.63871	2.32258	1.16129	1.00645	0.0774194	0.929032	0.0774194	0.464516	0.541935	0.0774194	0.0774194	0.0774194	1.08387	0.619355	0.696774	0.0774194	0.929032
	253	520.25	1.97797	2.08431	2.12685	2.0533	2.12685	8.16016	0.0217026	2.25707	0.694482	6.38055	0.0217026	0.0217026	2.27877	0.651077	2.10515	2.60431	0.0217026	0.0217026	0.0217026	0.0217026	0.0217026	0.0217026	0.0217026	0.0217026	0.0217026	0.0217026	0.0217026	0.0217026	0.0217026	0.0217026	0.0217026	0.0217026	0.0217026
	254	520.36	0.837209	0.837209	0.837209	0.837209	0.837209	0.837209	0.837209	0.837209	0.837209	0.837209	0.837209	0.837209	0.837209	0.837209	0.837209	0.837209	0.837209	0.837209	0.837209	0.837209	0.837209	0.837209	0.837209	0.837209	0.837209	3.34884	0.837209	0.837209	0.837209	0.837209	0.837209	4.18605	0.837209
	255	524.28	2.03051	2.13968	2.18335	2.50582	2.59557	5.85403	1.3879	2.35321	0.664948	4.96329	0.00207149	1.44797	2.34078	0.658733	2.18542	2.61215	0.00207149	0.00207149	0.00207149	0.00207149	0.00207149	0.00207149	0.00207149	0.00207149	0.00207149	0.00207149	0.0186434	0.0186434	0.00207149	0.00207149	0.00207149	0.00207149	0.00207149
	256	524.37	5.14286	5.41935	5.52995	0.0650583	4.87937	0.0650583	0.0650583	0.0650583	1.49634	0.0650583	0.0650583	0.0650583	0.0650583	0.0650583	5.72513	5.66007	0.0650583	0.0650583	0.195175	0.0650583	0.0650583	0.0650583	0.0650583	0.0650583	0.0650583	0.195175	0.0650583	0.0650583	0.0650583	0.0650583	0.0650583	0.0650583	0.0650583
	257	525.14	0.6	0.6	0.6	0.6	0.6	0.6	0.6	0.6	0.6	0.6	0.6	0.6	0.6	0.6	0.6	0.6	0.6	0.6	0.6	0.6	0.6	0.6	15	0.6	0.6	0.6	0.6	0.6	0.6	0.6	0.6	0.6	0.6
	258	527.14	0.283465	0.283465	0.283465	0.283465	0.283465	0.283465	0.283465	0.283465	0.283465	0.283465	0.283465	0.283465	0.283465	0.283465	0.283465	0.283465	5.38583	0.283465	0.283465	0.283465	9.07087	0.283465	9.35433	0.283465	0.283465	0.283465	0.283465	0.283465	0.283465	0.283465	0.283465	3.11811	0.283465
	259	527.33	1.06137	1.11843	1.14126	0.0278356	0.0278356	4.03616	0.974244	2.92273	0.0278356	2.25468	0.890738	1.08559	3.06191	0.334027	1.14126	0.0278356	2.70005	0.918573	0.50104	0.779396	0.807231	0.723724	0.807231	0.417533	0.417533	0.835067	0.389698	0.361862	0.668053	0.528876	0.584547	1.33611	0.50104
	260	528.3	0.62069	0.62069	0.62069	0.62069	0.62069	0.62069	0.62069	0.62069	0.62069	0.62069	0.62069	0.62069	0.62069	0.62069	0.62069	0.62069	14.2759	0.62069	0.62069	0.62069	0.62069	0.62069	0.62069	0.62069	0.62069	0.62069	0.62069	0.62069	0.62069	0.62069	0.62069	0.62069	0.62069
	261	528.4	0.197802	0.197802	0.197802	0.197802	0.197802	0.197802	0.197802	0.197802	0.197802	0.197802	3.36264	0.197802	0.197802	0.197802	0.197802	0.197802	0.197802	3.36264	1.97802	2.96703	0.197802	2.57143	0.197802	1.58242	1.38462	2.17582	1.78022	1.97802	0.197802	2.17582	2.37363	0.197802	1.38462
	262	530.31	0.486486	0.486486	0.486486	0.486486	0.486486	0.486486	0.486486	0.486486	0.486486	0.486486	0.486486	0.486486	0.486486	0.486486	0.486486	0.486486	0.486486	0.486486	0.486486	0.486486	0.486486	0.486486	0.486486	0.486486	0.486486	18.973	0.486486	0.486486	0.486486	0.486486	0.486486	0.486486	0.486486
	263	530.38	0.0689655	0.0689655	0.0689655	0.0689655	0.0689655	0.0689655	0.0689655	0.0689655	0.0689655	0.0689655	1.65517	0.0689655	0.0689655	0.0689655	0.0689655	0.0689655	0.0689655	1.72414	1.03448	1.7931	0.0689655	1.65517	0.0689655	1.31034	1.24138	1.51724	1.24138	1.17241	0.758621	1.86207	2	0.689655	1.03448
	264	531.36	0.433735	0.433735	0.433735	0.433735	0.433735	0.433735	0.433735	0.433735	0.433735	0.433735	0.433735	0.433735	0.433735	0.433735	0.433735	0.433735	0.433735	0.433735	2.16867	3.90361	0.433735	0.433735	0.433735	0.433735	0.433735	2.60241	0.433735	0.433735	0.433735	1.73494	2.16867	3.46988	3.46988
	265	534.88	0.25	0.25	0.25	0.25	0.25	0.25	0.25	0.25	0.25	0.25	0.25	0.25	0.25	0.25	0.25	0.25	0.25	0.25	0.25	0.25	0.25	0.25	0.25	0.25	0.25	0.25	0.25	0.25	0.25	0.25	0.25	27.25	0.25
	266	535.61	0.141732	0.141732	0.141732	0.141732	0.141732	0.141732	0.141732	0.141732	0.141732	0.141732	3.25984	0.141732	0.141732	0.141732	0.141732	0.141732	0.141732	3.40157	5.38583	1.98425	0.141732	1.98425	0.141732	1.98425	1.70079	1.84252	1.27559	1.13386	3.82677	2.40945	2.55118	0.141732	0.141732
	267	536.87	0.210526	0.210526	0.210526	0.210526	0.210526	0.210526	0.210526	0.210526	0.210526	0.210526	0.210526	0.210526	0.210526	0.210526	0.210526	0.210526	0.210526	0.210526	0.210526	0.210526	0.210526	0.210526	0.210526	0.210526	0.210526	6.73684	0.210526	0.210526	0.210526	9.89474	12.4211	0.210526	0.210526
	268	537.87	0.3	0.3	0.3	0.3	0.3	0.3	0.3	0.3	0.3	0.3	0.3	0.3	0.3	0.3	0.3	0.3	0.3	0.3	0.3	0.3	0.3	0.3	0.3	0.3	0.3	0.3	0.3	0.3	0.3	0.3	0.3	25.5	0.3
	269	538.38	0.133829	0.133829	0.133829	0.133829	0.133829	0.133829	0.133829	0.133829	0.133829	0.133829	2.00743	0.133829	0.133829	0.133829	0.133829	0.133829	2.00743	2.00743	0.802974	3.2119	3.47955	3.34572	3.61338	0.669145	0.133829	0.802974	1.20446	1.20446	2.94424	1.07063	1.07063	1.20446	0.401487
	270	539.53	0.0373832	0.0373832	0.0373832	0.0373832	0.0373832	2.61682	0.0373832	0.0373832	0.0373832	2.61682	1.34579	0.0373832	0.0373832	0.0373832	0.0373832	0.0373832	0.0373832	1.30841	0.971963	2.50467	1.57009	2.39252	1.57009	0.523364	0.598131	0.82243	0.71028	0.71028	1.49533	0.859813	0.897196	0.0373832	0.261682
	271	540.26	2.00945	2.11749	2.1607	2.32514	2.40842	4.80309	0.0137624	4.66546	0.357823	4.50031	0.0137624	1.48634	4.52784	0.0137624	2.24327	2.07813	0.0137624	0.0137624	0.0137624	0.0137624	0.0137624	0.0137624	0.0137624	0.0137624	0.0137624	0.0137624	0.0137624	0.0137624	0.0137624	0.0137624	0.0137624	0.0137624	0.0137624
	272	541.34	0.666667	0.666667	0.666667	0.666667	0.666667	0.666667	0.666667	0.666667	0.666667	0.666667	0.666667	0.666667	0.666667	0.666667	0.666667	0.666667	0.666667	0.666667	0.666667	0.666667	0.666667	0.666667	0.666667	5.33333	4	2.66667	0.666667	0.666667	0.666667	0.666667	0.666667	0.666667	2.66667
	273	543.36	0.747933	0.788144	0.804229	0.597842	0.619256	3.2893	0.884652	1.80952	0.289522	2.31618	1.15005	0.932906	1.91406	0.321692	0.77206	0.94899	1.84973	1.16613	0.764017	0.973117	0.940948	0.892694	0.908779	0.514707	0.579045	0.691637	0.434284	0.426241	0.860525	0.579045	0.699679	0.94899	0.635341
	274	544.32	0.75	0.75	0.75	0.75	0.75	0.75	0.75	0.75	0.75	0.75	0.75	0.75	0.75	0.75	0.75	0.75	0.75	0.75	0.75	0.75	0.75	0.75	0.75	0.75	0.75	9.75	0.75	0.75	0.75	0.75	0.75	0.75	0.75
	275	544.39	0.75	0.75	0.75	0.75	0.75	0.75	0.75	0.75	0.75	0.75	0.75	0.75	0.75	0.75	0.75	0.75	0.75	0.75	0.75	0.75	0.75	0.75	0.75	0.75	0.75	0.75	0.75	0.75	0.75	0.75	0.75	9.75	0.75
	276	544.4	0.0731707	0.0731707	0.0731707	0.0731707	0.0731707	0.0731707	0.0731707	0.0731707	0.0731707	0.0731707	2.4878	0.0731707	0.0731707	0.0731707	0.0731707	0.0731707	0.0731707	2.4878	1.46341	2.34146	0.0731707	2.04878	0.0731707	1.46341	1.31707	1.7561	1.46341	1.39024	0.95122	1.97561	2.04878	0.0731707	1.17073
	277	544.41	0.692308	0.692308	0.692308	0.692308	0.692308	0.692308	0.692308	0.692308	0.692308	0.692308	0.692308	0.692308	0.692308	0.692308	0.692308	0.692308	0.692308	0.692308	0.692308	0.692308	0.692308	0.692308	0.692308	0.692308	0.692308	0.692308	0.692308	0.692308	0.692308	0.692308	0.692308	0.692308	0.692308
	278	545.37	0.837209	0.837209	0.837209	0.837209	0.837209	0.837209	0.837209	0.837209	0.837209	0.837209	0.837209	0.837209	0.837209	0.837209	0.837209	0.837209	0.837209	0.837209	0.837209	0.837209	0.837209	0.837209	0.837209	0.837209	0.837209	0.837209	0.837209	0.837209	0.837209	0.837209	0.837209	0.837209	0.837209
	279	549.62	0.734694	0.734694	0.734694	0.734694	0.734694	0.734694	0.734694	0.734694	0.734694	0.734694	0.734694	0.734694	0.734694	0.734694	0.734694	0.734694	0.734694	0.734694	0.734694	0.734694	0.734694	0.734694	0.734694	0.734694	0.734694	0.734694	0.734694	0.734694	0.734694	0.734694	0.734694	0.734694	0.734694
	280	550.35	0.692308	0.692308	0.692308	0.692308	0.692308	0.692308	0.692308	0.692308	0.692308	0.692308	0.692308	0.692308	0.692308	0.692308	0.692308	0.692308	0.692308	0.692308	0.692308	0.692308	0.692308	0.692308	0.692308	0.692308	0.692308	0.692308	0.692308	0.692308	0.692308	0.692308	0.692308	0.692308	0.692308
	281	551.6	0.8	0.8	0.8	0.8	0.8	0.8	0.8	0.8	0.8	0.8	0.8	0.8	0.8	0.8	0.8	0.8	0.8	0.8	8	0.8	0.8	0.8	0.8	0.8	0.8	0.8	0.8	0.8	0.8	0.8	0.8	0.8	0.8
	282	555.36	0.666667	0.666667	0.666667	0.666667	0.666667	0.666667	0.666667	0.666667	0.666667	0.666667	0.666667	0.666667	0.666667	0.666667	0.666667	0.666667	0.666667	0.666667	0.666667	4	0.666667	0.666667	0.666667	0.666667	0.666667	4.66667	0.666667	0.666667	0.666667	0.666667	2.66667	0.666667	3.33333
	283	555.52	0.444444	0.444444	0.444444	0.444444	0.444444	0.444444	0.444444	0.444444	0.444444	0.444444	0.444444	0.444444	0.444444	0.444444	0.444444	0.444444	0.444444	0.444444	0.444444	4.44444	0.444444	4.44444	0.444444	0.444444	0.444444	0.444444	0.444444	0.444444	0.444444	0.444444	0.444444	0.444444	0.444444
	284	556.36	0.72	0.72	0.72	0.72	0.72	0.72	0.72	0.72	0.72	0.72	0.72	0.72	0.72	0.72	0.72	0.72	5.04	0.72	0.72	0.72	0.72	0.72	0.72	0.72	0.72	0.72	0.72	0.72	0.72	0.72	0.72	6.48	0.72
	285	557.38	0.923077	0.923077	0.923077	0.923077	0.923077	0.923077	0.923077	0.923077	0.923077	0.923077	0.923077	0.923077	0.923077	0.923077	0.923077	0.923077	0.923077	0.923077	0.923077	0.923077	0.923077	0.923077	0.923077	0.923077	0.923077	3.69231	0.923077	0.923077	0.923077	0.923077	0.923077	0.923077	0.923077
	286	557.43	0.106825	0.106825	0.106825	0.106825	0.106825	0.106825	0.106825	0.106825	0.106825	0.106825	0.106825	0.106825	0.106825	0.106825	0.106825	0.106825	0.106825	0.106825	0.106825	2.02967	2.77745	2.02967	2.77745	0.106825	0.106825	0.64095	1.2819	1.2819	1.2819	0.961424	1.06825	0.106825	0.747774
	287	558.41	0.104651	0.104651	0.104651	0.104651	0.104651	0.104651	0.104651	0.104651	0.104651	0.104651	3.76744	0.104651	0.104651	0.104651	0.104651	0.104651	0.104651	3.76744	1.98837	3.24419	0.104651	2.82558	0.104651	1.67442	1.46512	2.19767	1.88372	1.88372	1.25581	2.40698	2.51163	1.46512	1.46512
	288	559.39	0.318584	0.318584	0.318584	0.318584	0.318584	15.292	0.318584	0.318584	0.318584	0.318584	0.318584	0.318584	0.318584	0.318584	0.318584	0.318584	9.87611	0.318584	0.318584	0.318584	0.318584	0.318584	0.318584	0.318584	0.318584	0.318584	0.318584	0.318584	0.318584	0.318584	0.318584	0.318584	0.318584
	289	560.39	0.0857143	0.0857143	0.0857143	0.0857143	0.0857143	0.0857143	0.0857143	0.0857143	0.0857143	0.0857143	1.88571	0.0857143	0.0857143	0.0857143	0.0857143	0.0857143	0.0857143	1.97143	0.942857	2.22857	1.28571	2.05714	1.28571	1.2	1.02857	1.45714	1.28571	1.2	0.771429	1.54286	1.62857	1.02857	1.37143
	290	561.44	0.734694	0.734694	0.734694	0.734694	0.734694	0.734694	0.734694	0.734694	0.734694	0.734694	0.734694	0.734694	0.734694	0.734694	0.734694	0.734694	0.734694	0.734694	0.734694	0.734694	0.734694	0.734694	0.734694	3.67347	2.93878	5.14286	0.734694	0.734694	0.734694	0.734694	0.734694	0.734694	0.734694
	291	562.43	0.262774	0.262774	0.262774	0.262774	0.262774	0.262774	0.262774	0.262774	0.262774	0.262774	0.262774	0.262774	0.262774	0.262774	0.262774	0.262774	0.262774	0.262774	0.262774	0.262774	0.262774	0.262774	0.262774	0.262774	0.262774	0.262774	1.57664	1.31387	0.262774	0.262774	0.262774	0.262774	0.262774
	292	563.64	0.610169	0.610169	0.610169	0.610169	0.610169	0.610169	0.610169	0.610169	0.610169	0.610169	0.610169	0.610169	0.610169	0.610169	0.610169	0.610169	0.610169	0.610169	9.15254	0.610169	0.610169	0.610169	0.610169	0.610169	0.610169	0.610169	0.610169	0.610169	3.66102	0.610169	3.05085	0.610169	0.610169
	293	564.28	1.81775	1.91548	1.95457	1.97557	2.04633	7.35027	1.3214	2.27574	0.596464	5.78111	0.00917637	1.37646	2.28492	0.578111	1.96374	2.56938	0.00917637	0.00917637	0.00917637	0.00917637	0.00917637	0.00917637	0.00917637	0.00917637	0.00917637	0.00917637	0.00917637	0.00917637	0.00917637	0.00917637	0.00917637	0.00917637	0.00917637
	294	566.94	0.327273	0.327273	0.327273	0.327273	0.327273	24.5455	0.327273	0.327273	0.327273	0.327273	0.327273	0.327273	0.327273	0.327273	0.327273	0.327273	0.327273	0.327273	0.327273	0.327273	0.327273	0.327273	0.327273	0.327273	0.327273	0.327273	0.327273	0.327273	0.327273	0.327273	0.327273	0.327273	0.327273
	295	567.28	0.375	0.375	0.375	0.375	0.375	22.875	0.375	0.375	0.375	0.375	0.375	0.375	0.375	0.375	0.375	0.375	0.375	0.375	0.375	0.375	0.375	0.375	0.375	0.375	0.375	0.375	0.375	0.375	0.375	0.375	0.375	0.375	0.375
	296	567.56	0.507042	0.507042	0.507042	0.507042	0.507042	0.507042	0.507042	0.507042	0.507042	0.507042	0.507042	0.507042	0.507042	0.507042	0.507042	0.507042	0.507042	0.507042	0.507042	0.507042	0.507042	0.507042	0.507042	0.507042	0.507042	0.507042	0.507042	0.507042	0.507042	0.507042	0.507042	0.507042	0.507042
	297	567.61	0.48	0.48	0.48	0.48	0.48	19.2	0.48	0.48	0.48	0.48	0.48	0.48	0.48	0.48	0.48	0.48	0.48	0.48	0.48	0.48	0.48	0.48	0.48	0.48	0.48	0.48	0.48	0.48	0.48	0.48	0.48	0.48	0.48
	298	568.31	1.97297	2.07905	2.12148	2.50357	2.59324	6.08196	1.32356	2.38939	0.594072	5.11222	0.00145606	1.38617	2.33261	0.586792	2.14041	2.73011	0.00145606	0.00145606	0.00145606	0.00145606	0.00145606	0.00145606	0.00145606	0.00145606	0.00145606	0.00145606	0.0131045	0.0116485	0.00145606	0.00145606	0.00145606	0.00145606	0.00145606
	299	568.4	3.33952	3.51907	3.59088	0.0197301	4.14333	1.0457	1.61787	2.36762	1.59814	0.0197301	0.0197301	1.67706	2.50573	1.53895	3.57115	5.03118	0.0197301	0.0197301	0.0197301	0.0197301	0.0197301	0.0197301	0.0197301	0.0197301	0.0197301	0.0197301	0.0197301	0.0197301	0.0197301	0.0197301	0.0197301	0.0197301	0.0197301
	300	569.22	0.307692	0.307692	0.307692	0.307692	0.307692	0.307692	0.307692	0.307692	0.307692	0.307692	0.307692	0.307692	0.307692	0.307692	0.307692	0.307692	0.307692	0.307692	0.307692	4.92308	7.69231	5.53846	8	0.307692	0.307692	0.307692	0.307692	0.307692	0.307692	0.307692	0.307692	0.307692	0.307692
	301	570.37	0.0306122	2.63265	0.0306122	0.0306122	0.0306122	2.44898	0.0306122	2.63265	0.0306122	1.53061	2.02041	0.0306122	2.81633	0.0306122	0.0306122	0.0306122	1.46939	2.05102	0.673469	0.979592	1.77551	0.979592	1.77551	0.489796	0.428571	1.28571	0.459184	0.459184	0.428571	0.428571	0.489796	2.32653	1.2551
	302	571.22	0.654545	0.654545	0.654545	0.654545	0.654545	0.654545	0.654545	0.654545	0.654545	0.654545	0.654545	0.654545	0.654545	0.654545	0.654545	0.654545	0.654545	0.654545	0.654545	6.54545	0.654545	7.2	0.654545	0.654545	0.654545	0.654545	0.654545	0.654545	0.654545	0.654545	0.654545	0.654545	0.654545
	303	572.39	0.136882	0.136882	0.136882	0.136882	0.136882	0.136882	0.136882	0.136882	0.136882	0.136882	3.55894	0.136882	0.136882	0.136882	0.136882	0.136882	0.136882	3.8327	1.23194	0.136882	2.73764	0.136882	2.73764	0.958175	0.821293	2.19011	0.684411	0.684411	0.136882	0.684411	0.821293	2.87452	2.60076
	304	572.43	0.143426	0.143426	0.143426	0.143426	0.143426	0.143426	0.143426	0.143426	0.143426	0.143426	3.87251	0.143426	0.143426	0.143426	0.143426	0.143426	0.143426	4.01594	2.00797	0.143426	0.143426	0.143426	0.143426	1.57769	1.43426	2.29482	2.00797	2.00797	1.14741	2.43825	2.58167	1.43426	1.43426
	305	572.44	0.75	0.75	0.75	0.75	0.75	0.75	0.75	0.75	0.75	0.75	0.75	0.75	0.75	0.75	0.75	0.75	0.75	0.75	0.75	0.75	0.75	0.75	0.75	0.75	0.75	0.75	0.75	0.75	0.75	0.75	0.75	0.75	0.75
	306	573.43	0.837209	0.837209	0.837209	0.837209	0.837209	0.837209	0.837209	0.837209	0.837209	0.837209	0.837209	0.837209	0.837209	0.837209	0.837209	0.837209	0.837209	0.837209	0.837209	6.69767	0.837209	0.837209	0.837209	0.837209	0.837209	0.837209	0.837209	0.837209	0.837209	0.837209	0.837209	0.837209	0.837209
	307	574.33	0.857143	0.857143	0.857143	0.857143	0.857143	0.857143	0.857143	0.857143	0.857143	0.857143	0.857143	0.857143	0.857143	0.857143	0.857143	0.857143	0.857143	0.857143	0.857143	0.857143	0.857143	0.857143	0.857143	0.857143	0.857143	6	0.857143	0.857143	0.857143	0.857143	0.857143	0.857143	0.857143
	308	574.41	0.0733198	0.0733198	0.0733198	0.0733198	0.0733198	0.0733198	0.0733198	0.0733198	0.0733198	0.0733198	1.75967	0.0733198	0.0733198	0.0733198	0.0733198	0.0733198	0.0733198	1.83299	1.02648	1.90631	0.0733198	1.75967	0.0733198	1.31976	1.17312	1.53971	1.17312	1.0998	0.733198	1.61303	1.75967	0.659878	1.02648
	309	576.44	0.878049	0.878049	0.878049	0.878049	0.878049	0.878049	0.878049	0.878049	0.878049	0.878049	0.878049	0.878049	0.878049	0.878049	0.878049	0.878049	0.878049	0.878049	5.26829	0.878049	0.878049	0.878049	0.878049	0.878049	0.878049	0.878049	0.878049	0.878049	0.878049	0.878049	0.878049	0.878049	0.878049
	310	577.4	0.642857	0.642857	0.642857	0.642857	0.642857	0.642857	0.642857	0.642857	0.642857	0.642857	0.642857	0.642857	0.642857	0.642857	0.642857	0.642857	0.642857	0.642857	0.642857	0.642857	0.642857	0.642857	0.642857	0.642857	0.642857	0.642857	0.642857	0.642857	0.642857	0.642857	0.642857	0.642857	0.642857
	311	580.25	0.45	0.45	0.45	0.45	0.45	20.25	0.45	0.45	0.45	0.45	0.45	0.45	0.45	0.45	0.45	0.45	0.45	0.45	0.45	0.45	0.45	0.45	0.45	0.45	0.45	0.45	0.45	0.45	0.45	0.45	0.45	0.45	0.45
	312	580.36	0.972973	0.972973	0.972973	0.972973	0.972973	0.972973	0.972973	0.972973	0.972973	0.972973	0.972973	0.972973	0.972973	0.972973	0.972973	0.972973	0.972973	0.972973	0.972973	0.972973	0.972973	0.972973	0.972973	0.972973	0.972973	0.972973	0.972973	0.972973	0.972973	0.972973	0.972973	0.972973	0.972973
	313	583.39	0.818182	0.818182	0.818182	0.818182	0.818182	0.818182	0.818182	0.818182	0.818182	0.818182	0.818182	0.818182	0.818182	0.818182	0.818182	0.818182	0.818182	0.818182	0.818182	0.818182	0.818182	0.818182	0.818182	0.818182	0.818182	0.818182	0.818182	0.818182	0.818182	0.818182	0.818182	0.818182	0.818182
	314	583.55	0.666667	0.666667	0.666667	0.666667	0.666667	0.666667	0.666667	0.666667	0.666667	0.666667	0.666667	0.666667	0.666667	0.666667	0.666667	0.666667	0.666667	0.666667	0.666667	6.66667	0.666667	6.66667	0.666667	0.666667	0.666667	0.666667	0.666667	0.666667	0.666667	0.666667	0.666667	0.666667	0.666667
	315	583.56	0.571429	0.571429	0.571429	0.571429	0.571429	0.571429	0.571429	0.571429	0.571429	0.571429	0.571429	0.571429	0.571429	0.571429	0.571429	0.571429	0.571429	0.571429	0.571429	0.571429	0.571429	0.571429	0.571429	0.571429	0.571429	0.571429	0.571429	0.571429	0.571429	0.571429	0.571429	0.571429	0.571429
	316	584.28	1.81695	1.91463	1.95371	2.23667	2.31678	4.63357	1.37451	4.52983	0.31121	4.49525	0.00864472	1.45231	4.31371	0.31121	1.99693	2.16118	0.00864472	0.00864472	0.00864472	0.00864472	0.00864472	0.00864472	0.00864472	0.00864472	0.00864472	0.00864472	0.00864472	0.00864472	0.00864472	0.00864472	0.00864472	0.00864472	0.00864472
	317	584.39	0.654545	0.654545	0.654545	0.654545	0.654545	0.654545	0.654545	0.654545	0.654545	0.654545	0.654545	0.654545	0.654545	0.654545	0.654545	0.654545	0.654545	0.654545	0.654545	0.654545	0.654545	0.654545	0.654545	0.654545	0.654545	3.27273	0.654545	0.654545	0.654545	0.654545	0.654545	4.58182	2.61818
	318	586.42	0.8	0.8	0.8	0.8	0.8	0.8	0.8	0.8	0.8	0.8	0.8	0.8	0.8	0.8	0.8	0.8	0.8	0.8	0.8	0.8	0.8	0.8	0.8	0.8	0.8	0.8	0.8	0.8	0.8	0.8	0.8	0.8	0.8
	319	586.44	0.45	0.45	0.45	0.45	0.45	0.45	0.45	0.45	0.45	0.45	4.05	0.45	0.45	0.45	0.45	0.45	0.45	4.5	2.25	4.05	0.45	0.45	0.45	0.45	0.45	2.25	0.45	0.45	0.45	2.7	3.15	0.45	0.45
	320	588.42	0.0697674	0.0697674	0.0697674	0.0697674	0.0697674	0.0697674	0.0697674	0.0697674	1.25581	0.0697674	2.44186	0.0697674	0.0697674	0.0697674	0.0697674	0.0697674	0.0697674	2.51163	1.25581	2.23256	0.0697674	2.09302	0.0697674	1.32558	1.18605	1.74419	1.25581	1.25581	0.837209	1.67442	1.74419	0.976744	1.11628
	321	590.67	0.8	0.8	0.8	0.8	0.8	0.8	0.8	0.8	0.8	0.8	0.8	0.8	0.8	8	0.8	0.8	0.8	0.8	0.8	0.8	0.8	0.8	0.8	0.8	0.8	0.8	0.8	0.8	0.8	0.8	0.8	0.8	0.8
	322	590.68	0.590164	0.590164	0.590164	0.590164	0.590164	0.590164	0.590164	0.590164	0.590164	0.590164	0.590164	0.590164	0.590164	0.590164	0.590164	15.3443	0.590164	0.590164	0.590164	0.590164	0.590164	0.590164	0.590164	0.590164	0.590164	0.590164	0.590164	0.590164	0.590164	0.590164	0.590164	0.590164	0.590164
	323	591.67	0.642857	0.642857	0.642857	0.642857	0.642857	0.642857	0.642857	0.642857	0.642857	0.642857	0.642857	0.642857	0.642857	0.642857	0.642857	0.642857	0.642857	0.642857	13.5	0.642857	0.642857	0.642857	0.642857	0.642857	0.642857	0.642857	0.642857	0.642857	0.642857	0.642857	0.642857	0.642857	0.642857
	324	592.4	0.705882	0.705882	0.705882	0.705882	0.705882	0.705882	0.705882	0.705882	0.705882	0.705882	0.705882	0.705882	0.705882	0.705882	0.705882	0.705882	0.705882	0.705882	0.705882	0.705882	0.705882	0.705882	0.705882	0.705882	0.705882	3.52941	0.705882	0.705882	0.705882	0.705882	0.705882	0.705882	3.52941
	325	593.35	0.878049	0.878049	0.878049	0.878049	0.878049	0.878049	0.878049	0.878049	0.878049	0.878049	0.878049	0.878049	0.878049	0.878049	0.878049	0.878049	0.878049	0.878049	0.878049	0.878049	0.878049	0.878049	5.26829	0.878049	0.878049	0.878049	0.878049	0.878049	0.878049	0.878049	0.878049	0.878049	0.878049
	326	594.37	0.356436	0.356436	0.356436	0.356436	0.356436	0.356436	0.356436	0.356436	0.356436	0.356436	2.85149	0.356436	0.356436	0.356436	0.356436	0.356436	0.356436	3.20792	0.356436	0.356436	0.356436	0.356436	0.356436	0.356436	0.356436	3.20792	0.356436	0.356436	0.356436	0.356436	0.356436	5.70297	1.78218
	327	597.25	0.2	0.2	0.2	0.2	0.2	0.2	0.2	0.2	0.2	0.2	1.8	0.2	0.2	0.2	0.2	0.2	3	1.8	0.2	3.8	6.8	4	6.6	0.2	0.2	0.2	0.2	0.2	1.2	0.2	0.2	0.2	0.2
	328	599.25	0.765957	0.765957	0.765957	0.765957	0.765957	0.765957	0.765957	0.765957	0.765957	0.765957	0.765957	0.765957	0.765957	0.765957	0.765957	0.765957	0.765957	0.765957	0.765957	0.765957	0.765957	9.19149	0.765957	0.765957	0.765957	0.765957	0.765957	0.765957	0.765957	0.765957	0.765957	0.765957	0.765957
	329	599.42	0.9	0.9	0.9	0.9	0.9	0.9	0.9	0.9	0.9	0.9	0.9	0.9	0.9	0.9	0.9	0.9	0.9	0.9	3.6	0.9	0.9	0.9	0.9	0.9	1.8	0.9	0.9	0.9	0.9	0.9	0.9	0.9	0.9
	330	599.43	0.8	0.8	0.8	0.8	0.8	0.8	0.8	0.8	0.8	0.8	0.8	0.8	0.8	0.8	0.8	0.8	0.8	0.8	0.8	0.8	0.8	0.8	0.8	0.8	0.8	0.8	0.8	0.8	0.8	0.8	0.8	0.8	0.8
	331	601.4	0.206897	0.206897	0.206897	0.206897	0.206897	28.7586	0.206897	0.206897	0.206897	0.206897	0.206897	0.206897	0.206897	0.206897	0.206897	0.206897	0.206897	0.206897	0.206897	0.206897	0.206897	0.206897	0.206897	0.206897	0.206897	0.206897	0.206897	0.206897	0.206897	0.206897	0.206897	0.206897	0.206897
	332	601.41	0.255319	0.255319	0.255319	0.255319	0.255319	0.255319	0.255319	0.255319	0.255319	27.0638	0.255319	0.255319	0.255319	0.255319	0.255319	0.255319	0.255319	0.255319	0.255319	0.255319	0.255319	0.255319	0.255319	0.255319	0.255319	0.255319	0.255319	0.255319	0.255319	0.255319	0.255319	0.255319	0.255319
	333	602.4	0.0748441	0.0748441	0.0748441	0.0748441	0.0748441	0.0748441	0.0748441	0.0748441	0.0748441	0.0748441	1.8711	0.0748441	0.0748441	0.0748441	0.0748441	0.0748441	3.36798	1.8711	0.972973	2.5447	2.69439	2.39501	2.5447	0.823285	0.748441	1.42204	0.898129	0.898129	1.19751	1.12266	1.27235	1.12266	1.27235
	334	602.44	0.146939	0.146939	0.146939	0.146939	0.146939	0.146939	0.146939	0.146939	2.93878	0.146939	0.146939	0.146939	0.146939	0.146939	0.146939	0.146939	0.146939	0.146939	0.146939	5.58367	0.146939	0.146939	0.146939	2.79184	0.146939	0.146939	0.146939	2.93878	2.05714	0.146939	0.146939	2.49796	2.49796
	335	603.44	0.349515	0.349515	0.349515	0.349515	0.349515	0.349515	0.349515	0.349515	0.349515	0.349515	4.19417	0.349515	0.349515	0.349515	0.349515	0.349515	0.349515	4.54369	2.09709	0.349515	0.349515	3.49515	0.349515	0.349515	1.74757	2.79612	2.4466	0.349515	0.349515	2.4466	2.79612	0.349515	0.349515
	336	604.42	0.257143	0.257143	0.257143	0.257143	0.257143	0.257143	0.257143	0.257143	0.257143	0.257143	2.05714	0.257143	0.257143	0.257143	0.257143	0.257143	0.257143	0.257143	0.257143	0.257143	0.257143	0.257143	0.257143	0.257143	0.257143	1.8	0.257143	0.257143	0.257143	0.257143	1.8	0.257143	0.257143
	337	604.44	0.439024	0.439024	0.439024	0.439024	0.439024	0.439024	0.439024	0.439024	0.439024	0.439024	0.439024	0.439024	0.439024	0.439024	0.439024	0.439024	0.439024	0.439024	0.439024	0.439024	0.439024	0.439024	0.439024	0.439024	0.439024	0.439024	0.439024	0.439024	0.439024	0.439024	0.439024	0.439024	0.439024
	338	606.41	0.878049	0.878049	0.878049	0.878049	0.878049	0.878049	0.878049	0.878049	0.878049	0.878049	0.878049	0.878049	0.878049	0.878049	0.878049	0.878049	0.878049	0.878049	0.878049	0.878049	0.878049	0.878049	0.878049	1.7561	1.7561	1.7561	0.878049	0.878049	0.878049	0.878049	0.878049	0.878049	0.878049
	339	608.3	1.86748	1.96789	2.00805	2.08071	2.15523	7.07548	1.36673	2.31819	0.59926	5.53527	0.00525667	1.35622	2.31819	0.594004	1.99753	2.64936	0.00525667	0.00525667	0.00525667	0.00525667	0.00525667	0.00525667	0.00525667	0.00525667	0.00525667	0.00525667	0.00525667	0.00525667	0.00525667	0.00525667	0.00525667	0.00525667	0.00525667
	340	610.37	0.276923	0.276923	0.276923	0.276923	0.276923	0.276923	0.276923	0.276923	0.276923	0.276923	0.276923	0.276923	0.276923	0.276923	0.276923	0.276923	0.276923	0.276923	0.276923	0.276923	0.276923	0.276923	0.276923	0.276923	0.276923	0.276923	0.276923	0.276923	0.276923	0.276923	0.276923	0.276923	0.276923
	341	610.4	0.137931	0.137931	0.137931	0.137931	0.137931	0.137931	0.137931	0.137931	0.137931	0.137931	4.13793	0.137931	0.137931	0.137931	0.137931	0.137931	1.7931	4.13793	0.137931	2.06897	3.17241	2.06897	3.17241	1.10345	0.137931	2.48276	1.10345	0.965517	0.137931	0.137931	0.137931	3.72414	2.89655
	342	610.41	0.236842	0.236842	0.236842	0.236842	0.236842	0.236842	0.236842	0.236842	3.55263	0.236842	0.236842	0.236842	0.236842	3.31579	0.236842	0.236842	0.236842	0.236842	2.60526	0.236842	0.236842	0.236842	0.236842	0.236842	1.65789	0.236842	0.236842	0.236842	1.42105	1.65789	1.89474	0.236842	0.236842
	343	610.97	0.467532	0.467532	0.467532	0.467532	0.467532	19.6364	0.467532	0.467532	0.467532	0.467532	0.467532	0.467532	0.467532	0.467532	0.467532	0.467532	0.467532	0.467532	0.467532	0.467532	0.467532	0.467532	0.467532	0.467532	0.467532	0.467532	0.467532	0.467532	0.467532	0.467532	0.467532	0.467532	0.467532
	344	612.33	1.9854	2.09214	2.13484	2.51648	2.60662	6.0958	1.29335	2.43483	0.550203	5.1012	0.0012448	1.34812	2.42488	0.542734	2.156	2.67633	0.0012448	0.0012448	0.0012448	0.0012448	0.0012448	0.0012448	0.0012448	0.0012448	0.0012448	0.0012448	0.00871362	0.00871362	0.0012448	0.0012448	0.0012448	0.0012448	0.0012448
	345	612.42	2.53503	2.67132	2.72584	3.29929	3.41747	0.952009	1.64364	2.44919	1.56227	0.903188	0.138326	1.73315	2.49801	1.48904	2.64447	3.9545	0.00813683	0.146463	0.0650947	0.0895052	0.00813683	0.0732315	0.00813683	0.0569578	0.0650947	0.0895052	0.048821	0.048821	0.0406842	0.0406842	0.048821	0.0650947	0.0895052
	346	616.11	0.8	0.8	0.8	0.8	0.8	0.8	0.8	0.8	0.8	0.8	0.8	0.8	0.8	0.8	0.8	0.8	0.8	0.8	0.8	0.8	0.8	0.8	0.8	0.8	0.8	0.8	0.8	0.8	0.8	0.8	0.8	0.8	0.8
	347	616.45	0.092545	0.092545	0.092545	0.092545	0.092545	0.092545	0.092545	0.092545	1.48072	0.092545	3.05398	0.092545	0.092545	0.092545	0.092545	0.092545	0.092545	3.23907	1.48072	2.86889	0.092545	2.6838	0.092545	1.20308	1.11054	1.75835	1.48072	1.48072	0.92545	1.75835	1.8509	1.29563	1.29563
	348	616.48	0.122449	0.122449	0.122449	0.122449	0.122449	0.122449	0.122449	0.122449	0.122449	0.122449	0.122449	0.122449	0.122449	0.122449	0.122449	0.122449	0.122449	0.122449	0.857143	0.122449	0.122449	0.122449	0.122449	1.59184	1.34694	1.22449	1.10204	0.979592	0.122449	1.34694	1.46939	1.10204	1.83673
	349	617.28	0.295082	0.295082	0.295082	0.295082	0.295082	15.6393	0.295082	0.295082	0.295082	0.295082	0.295082	0.295082	0.295082	0.295082	0.295082	0.295082	5.31148	0.295082	0.295082	0.295082	0.295082	0.295082	0.295082	0.295082	0.295082	0.295082	0.295082	0.295082	0.295082	0.295082	0.295082	4.13115	1.47541
	350	618.43	0.05	0.05	0.05	0.05	0.05	0.05	0.05	0.05	1.2	0.05	1.8	0.05	0.05	1.1	0.05	0.05	0.8	1.85	0.85	1.95	1.1	1.85	1.05	1	0.95	1.25	1.05	1	0.8	1.3	1.4	0.9	1.2
	351	619.8	0.545455	0.545455	0.545455	0.545455	0.545455	16.9091	0.545455	0.545455	0.545455	0.545455	0.545455	0.545455	0.545455	0.545455	0.545455	0.545455	0.545455	0.545455	0.545455	0.545455	0.545455	0.545455	0.545455	0.545455	0.545455	0.545455	0.545455	0.545455	0.545455	0.545455	0.545455	0.545455	0.545455
	352	620.29	0.610169	0.610169	0.610169	0.610169	0.610169	14.6441	0.610169	0.610169	0.610169	0.610169	0.610169	0.610169	0.610169	0.610169	0.610169	0.610169	0.610169	0.610169	0.610169	0.610169	0.610169	0.610169	0.610169	0.610169	0.610169	0.610169	0.610169	0.610169	0.610169	0.610169	0.610169	0.610169	0.610169
	353	624.28	0.330275	0.330275	0.330275	0.330275	0.330275	24.4404	0.330275	0.330275	0.330275	0.330275	0.330275	0.330275	0.330275	0.330275	0.330275	0.330275	0.330275	0.330275	0.330275	0.330275	0.330275	0.330275	0.330275	0.330275	0.330275	0.330275	0.330275	0.330275	0.330275	0.330275	0.330275	0.330275	0.330275
	354	624.38	0.125436	0.125436	0.125436	0.125436	0.125436	0.125436	0.125436	0.125436	0.125436	0.125436	0.125436	0.125436	0.125436	0.125436	0.125436	0.125436	0.125436	0.125436	0.125436	0.125436	0.125436	0.125436	0.125436	0.125436	0.125436	0.125436	0.125436	0.125436	0.125436	0.125436	0.125436	0.125436	0.125436
	355	624.42	0.923077	0.923077	0.923077	0.923077	0.923077	0.923077	0.923077	0.923077	0.923077	0.923077	0.923077	0.923077	0.923077	0.923077	0.923077	0.923077	0.923077	1.84615	0.923077	0.923077	0.923077	0.923077	0.923077	0.923077	0.923077	1.84615	0.923077	0.923077	0.923077	0.923077	0.923077	1.84615	0.923077
	356	628.31	1.84323	1.94233	1.98197	2.25418	2.33492	4.60196	1.33036	4.57481	0.30544	4.26937	0.00678755	1.39824	4.56124	0.319015	2.03627	2.10414	0.00678755	0.00678755	0.00678755	0.00678755	0.00678755	0.00678755	0.00678755	0.00678755	0.00678755	0.00678755	0.00678755	0.00678755	0.00678755	0.00678755	0.00678755	0.00678755	0.00678755
	357	630.43	6.153	6.4838	6.61613	0.206754	0.206754	0.206754	0.206754	0.206754	3.72157	0.206754	0.206754	0.206754	0.206754	0.206754	6.61613	0.206754	0.206754	0.206754	0.206754	0.206754	0.206754	0.206754	0.206754	0.206754	0.206754	0.206754	0.206754	0.206754	0.206754	0.206754	0.206754	0.206754	0.206754
	358	630.47	0.288	0.288	0.288	0.288	0.288	0.288	0.288	0.288	0.288	0.288	4.032	0.288	0.288	0.288	0.288	0.288	0.288	4.032	1.728	4.032	0.288	3.456	0.288	0.288	1.152	2.304	1.728	1.728	0.288	2.304	2.304	0.288	0.288
	359	632.39	1.13898	1.20021	1.2247	0.0185561	0.0185561	2.72775	1.18759	3.11743	0.57524	0.0185561	1.33604	1.28037	3.21021	0.556684	1.24326	0.0185561	2.02262	1.3546	0.742245	0.0185561	1.0577	0.0185561	1.02059	0.890694	0.853582	1.13192	0.445347	0.426791	0.501015	0.538128	0.630908	0.835026	0.742245
	360	632.45	0.0827586	0.0827586	0.0827586	0.0827586	0.0827586	0.0827586	0.0827586	0.0827586	1.73793	0.0827586	2.48276	0.0827586	0.0827586	1.57241	0.0827586	0.0827586	0.0827586	2.56552	1.15862	2.23448	0.0827586	0.0827586	0.0827586	1.24138	1.15862	1.65517	1.15862	1.15862	0.744828	1.57241	1.73793	0.827586	1.15862
	361	633.34	0.537313	0.537313	0.537313	0.537313	0.537313	0.537313	0.537313	0.537313	0.537313	17.194	0.537313	0.537313	0.537313	0.537313	0.537313	0.537313	0.537313	0.537313	0.537313	0.537313	0.537313	0.537313	0.537313	0.537313	0.537313	0.537313	0.537313	0.537313	0.537313	0.537313	0.537313	0.537313	0.537313
	362	633.39	0.409091	0.409091	0.409091	0.409091	0.409091	0.409091	0.409091	0.409091	0.409091	0.409091	0.409091	0.409091	0.409091	0.409091	0.409091	0.409091	0.409091	0.409091	0.409091	9.81818	0.409091	10.2273	0.409091	0.409091	0.409091	0.409091	0.409091	0.409091	0.409091	0.409091	0.409091	0.409091	0.409091
	363	634.48	0.324324	0.324324	0.324324	0.324324	0.324324	0.324324	0.324324	0.324324	0.324324	0.324324	2.91892	0.324324	0.324324	0.324324	0.324324	0.324324	0.324324	2.91892	2.59459	3.24324	0.324324	0.324324	0.324324	1.62162	1.62162	1.94595	1.62162	1.62162	0.324324	0.324324	0.324324	0.324324	0.324324
	364	638.35	0.818182	0.818182	0.818182	0.818182	0.818182	0.818182	0.818182	0.818182	0.818182	0.818182	0.818182	0.818182	0.818182	0.818182	0.818182	0.818182	0.818182	0.818182	0.818182	0.818182	0.818182	0.818182	0.818182	0.818182	0.818182	0.818182	0.818182	0.818182	0.818182	0.818182	0.818182	0.818182	0.818182
	365	638.44	0.718081	0.756687	0.77213	0.0551521	0.0551521	3.14367	0.937586	2.04063	0.551521	0.0551521	1.10304	0.992738	2.537	0.496369	0.0551521	0.0551521	2.04063	1.10304	0.0551521	1.48911	1.3788	1.48911	1.43396	1.2685	1.21335	0.0551521	0.661826	0.661826	0.606673	0.661826	0.827282	1.15819	1.48911
	366	639.44	0.705882	0.705882	0.705882	0.705882	0.705882	0.705882	0.705882	0.705882	0.705882	0.705882	0.705882	0.705882	0.705882	0.705882	0.705882	0.705882	0.705882	0.705882	0.705882	0.705882	0.705882	0.705882	0.705882	0.705882	0.705882	11.2941	0.705882	0.705882	0.705882	0.705882	0.705882	0.705882	0.705882
	367	640.45	0.580645	0.580645	0.580645	0.580645	0.580645	0.580645	0.580645	0.580645	0.580645	0.580645	0.580645	0.580645	0.580645	0.580645	0.580645	0.580645	0.580645	0.580645	1.16129	4.06452	0.580645	4.06452	0.580645	0.580645	3.48387	0.580645	0.580645	0.580645	0.580645	0.580645	0.580645	0.580645	0.580645
	368	642.43	0.193548	0.193548	0.193548	0.193548	0.193548	0.193548	0.193548	0.193548	0.193548	0.193548	1.35484	0.193548	0.193548	0.193548	0.193548	0.193548	3.09677	1.54839	0.967742	2.70968	2.90323	2.90323	2.90323	0.967742	0.967742	1.54839	0.580645	0.580645	1.35484	0.193548	0.774194	0.580645	0.774194
	369	645.25	0.654545	0.654545	0.654545	0.654545	0.654545	0.654545	0.654545	0.654545	0.654545	0.654545	0.654545	0.654545	0.654545	0.654545	0.654545	0.654545	13.0909	0.654545	0.654545	0.654545	0.654545	0.654545	0.654545	0.654545	0.654545	0.654545	0.654545	0.654545	0.654545	0.654545	0.654545	0.654545	0.654545
	370	645.43	0.122034	0.122034	0.122034	0.122034	0.122034	17.8169	0.122034	0.122034	0.122034	14.0339	0.122034	0.122034	0.122034	0.122034	0.122034	0.122034	0.122034	0.122034	0.122034	0.122034	0.122034	0.122034	0.122034	0.122034	0.122034	0.122034	0.122034	0.122034	0.122034	0.122034	0.122034	0.122034	0.122034
	371	646.46	0.0769231	0.0769231	0.0769231	0.0769231	0.0769231	0.0769231	0.0769231	0.0769231	1.84615	0.0769231	2.76923	0.0769231	0.0769231	1.69231	0.0769231	0.0769231	0.0769231	2.84615	1.30769	2.53846	0.0769231	2.46154	0.0769231	1.23077	1.15385	1.69231	1.23077	1.23077	0.846154	1.61538	1.69231	1	1.07692
	372	647.44	0.923077	0.923077	0.923077	0.923077	0.923077	0.923077	0.923077	0.923077	3.69231	0.923077	0.923077	0.923077	0.923077	0.923077	0.923077	0.923077	0.923077	0.923077	0.923077	0.923077	0.923077	0.923077	0.923077	0.923077	0.923077	0.923077	0.923077	0.923077	0.923077	0.923077	0.923077	0.923077	0.923077
	373	648.44	0.391304	0.391304	0.391304	0.391304	0.391304	0.391304	0.391304	0.391304	0.391304	0.391304	0.391304	0.391304	0.391304	0.391304	0.391304	0.391304	0.391304	0.391304	0.391304	0.391304	0.391304	0.391304	0.391304	0.391304	0.391304	0.391304	0.391304	0.391304	0.391304	0.391304	0.391304	0.391304	0.391304
	374	648.52	0.692308	0.692308	0.692308	0.692308	0.692308	0.692308	0.692308	0.692308	0.692308	0.692308	0.692308	0.692308	0.692308	0.692308	0.692308	0.692308	0.692308	0.692308	0.692308	0.692308	0.692308	0.692308	0.692308	0.692308	0.692308	0.692308	0.692308	0.692308	0.692308	0.692308	0.692308	0.692308	0.692308
	375	650.23	0.654545	0.654545	0.654545	0.654545	0.654545	0.654545	0.654545	0.654545	0.654545	0.654545	0.654545	0.654545	0.654545	0.654545	0.654545	0.654545	0.654545	0.654545	0.654545	6.54545	0.654545	7.2	0.654545	0.654545	0.654545	0.654545	0.654545	0.654545	0.654545	0.654545	0.654545	0.654545	0.654545
	376	651.41	0.272727	0.272727	0.272727	0.272727	0.272727	26.4545	0.272727	0.272727	0.272727	0.272727	0.272727	0.272727	0.272727	0.272727	0.272727	0.272727	0.272727	0.272727	0.272727	0.272727	0.272727	0.272727	0.272727	0.272727	0.272727	0.272727	0.272727	0.272727	0.272727	0.272727	0.272727	0.272727	0.272727
	377	652.33	1.84413	1.94327	1.98293	2.27219	2.35357	7.1089	1.43068	2.43511	0.53743	5.50032	0.00370641	1.46774	2.46847	0.00370641	1.99776	2.57596	0.00370641	0.00370641	0.00370641	0.00370641	0.00370641	0.00370641	0.00370641	0.00370641	0.00370641	0.00370641	0.00370641	0.00370641	0.00370641	0.00370641	0.00370641	0.00370641	0.00370641
	378	652.8	0.529412	0.529412	0.529412	0.529412	0.529412	17.4706	0.529412	0.529412	0.529412	0.529412	0.529412	0.529412	0.529412	0.529412	0.529412	0.529412	0.529412	0.529412	0.529412	0.529412	0.529412	0.529412	0.529412	0.529412	0.529412	0.529412	0.529412	0.529412	0.529412	0.529412	0.529412	0.529412	0.529412
	379	653.3	0.553846	0.553846	0.553846	0.553846	0.553846	16.6154	0.553846	0.553846	0.553846	0.553846	0.553846	0.553846	0.553846	0.553846	0.553846	0.553846	0.553846	0.553846	0.553846	0.553846	0.553846	0.553846	0.553846	0.553846	0.553846	0.553846	0.553846	0.553846	0.553846	0.553846	0.553846	0.553846	0.553846
	380	653.33	0.455696	0.455696	0.455696	0.455696	0.455696	0.455696	0.455696	0.455696	0.455696	0.455696	0.455696	0.455696	0.455696	20.0506	0.455696	0.455696	0.455696	0.455696	0.455696	0.455696	0.455696	0.455696	0.455696	0.455696	0.455696	0.455696	0.455696	0.455696	0.455696	0.455696	0.455696	0.455696	0.455696
	381	654.43	0.349515	0.349515	0.349515	0.349515	0.349515	0.349515	0.349515	0.349515	12.5825	0.349515	0.349515	0.349515	0.349515	11.534	0.349515	0.349515	0.349515	0.349515	0.349515	0.349515	0.349515	0.349515	0.349515	0.349515	0.349515	0.349515	0.349515	0.349515	0.349515	0.349515	0.349515	0.349515	0.349515
	382	654.77	0.461538	0.461538	0.461538	0.461538	0.461538	0.461538	0.461538	0.461538	0.461538	0.461538	0.461538	0.461538	0.461538	0.461538	0.461538	0.461538	19.8462	0.461538	0.461538	0.461538	0.461538	0.461538	0.461538	0.461538	0.461538	0.461538	0.461538	0.461538	0.461538	0.461538	0.461538	0.461538	0.461538
	383	656.36	2.13047	2.24501	2.29082	0.00129939	2.84566	6.55412	1.36436	2.67674	0.560037	5.41455	0.00129939	1.43582	2.67804	0.548342	2.30771	2.91323	0.00129939	0.00129939	0.00129939	0.00129939	0.00129939	0.00129939	0.00129939	0.00129939	0.00129939	0.00129939	0.00779633	0.00129939	0.00129939	0.00129939	0.00129939	0.00129939	0.00129939
	384	656.39	0.923077	0.923077	0.923077	0.923077	0.923077	0.923077	0.923077	0.923077	0.923077	0.923077	0.923077	0.923077	0.923077	0.923077	0.923077	0.923077	0.923077	0.923077	0.923077	0.923077	0.923077	0.923077	0.923077	0.923077	0.923077	3.69231	0.923077	0.923077	0.923077	0.923077	0.923077	0.923077	0.923077
	385	656.45	2.68628	2.83071	2.88848	0.00446441	3.77689	0.879489	2.03131	3.06705	1.88845	0.812523	0.0892883	2.14738	3.07152	1.79916	2.87508	4.1028	0.00446441	0.0937527	0.0446441	0.0669662	0.00446441	0.0625018	0.00446441	0.0446441	0.0491085	0.0625018	0.0401797	0.0357153	0.0223221	0.0357153	0.0401797	0.0357153	0.053573
	386	657.76	0.486486	0.486486	0.486486	0.486486	0.486486	0.486486	0.486486	0.486486	0.486486	0.486486	0.486486	0.486486	0.486486	0.486486	0.486486	0.486486	18.973	0.486486	0.486486	0.486486	0.486486	0.486486	0.486486	0.486486	0.486486	0.486486	0.486486	0.486486	0.486486	0.486486	0.486486	0.486486	0.486486
	387	658.52	0.857143	0.857143	0.857143	0.857143	0.857143	0.857143	0.857143	0.857143	0.857143	0.857143	0.857143	0.857143	0.857143	0.857143	0.857143	0.857143	0.857143	0.857143	0.857143	6	0.857143	0.857143	0.857143	0.857143	0.857143	0.857143	0.857143	0.857143	0.857143	0.857143	0.857143	0.857143	0.857143
	388	660.44	0.222222	0.222222	0.222222	0.222222	0.222222	0.222222	0.222222	0.222222	0.222222	0.222222	0.222222	0.222222	0.222222	0.222222	0.222222	0.222222	0.222222	3.55556	0.222222	4.66667	0.222222	0.222222	0.222222	0.222222	0.222222	1.77778	1.77778	1.77778	0.222222	2.22222	2.44444	0.222222	2.88889
	389	660.48	0.0920716	0.0920716	0.0920716	0.0920716	0.0920716	0.0920716	0.0920716	0.0920716	1.9335	0.0920716	2.94629	0.0920716	0.0920716	1.74936	0.0920716	0.0920716	0.0920716	3.03836	1.289	2.76215	0.0920716	2.48593	0.0920716	1.19693	1.10486	1.65729	1.289	1.19693	0.920716	1.56522	1.65729	1.01279	1.10486
	390	662.39	0.72	0.72	0.72	0.72	0.72	0.72	0.72	0.72	0.72	0.72	0.72	0.72	0.72	0.72	0.72	0.72	0.72	0.72	0.72	0.72	0.72	0.72	10.8	0.72	0.72	0.72	0.72	0.72	0.72	0.72	0.72	0.72	0.72
	391	662.44	0.590164	0.590164	0.590164	0.590164	0.590164	0.590164	0.590164	0.590164	0.590164	0.590164	0.590164	0.590164	0.590164	0.590164	0.590164	0.590164	0.590164	0.590164	0.590164	5.90164	0.590164	5.90164	0.590164	2.36066	0.590164	2.95082	0.590164	0.590164	0.590164	0.590164	0.590164	0.590164	0.590164
	392	662.45	0.5625	0.5625	0.5625	0.5625	0.5625	0.5625	0.5625	0.5625	0.5625	0.5625	0.5625	0.5625	0.5625	0.5625	0.5625	0.5625	0.5625	0.5625	6.1875	0.5625	0.5625	0.5625	0.5625	0.5625	0.5625	0.5625	0.5625	0.5625	3.9375	7.3125	0.5625	0.5625	0.5625
	393	662.46	0.132841	0.132841	0.132841	0.132841	0.132841	0.132841	0.132841	0.132841	0.132841	0.132841	1.99262	0.132841	0.132841	0.132841	0.132841	0.132841	0.132841	1.06273	0.132841	1.5941	0.132841	1.99262	0.132841	1.06273	0.929889	1.46125	0.929889	0.929889	0.132841	0.132841	1.46125	0.132841	0.929889
	394	663.32	0.230769	0.230769	0.230769	0.230769	0.230769	27.9231	0.230769	0.230769	0.230769	0.230769	0.230769	0.230769	0.230769	0.230769	0.230769	0.230769	0.230769	0.230769	0.230769	0.230769	0.230769	0.230769	0.230769	0.230769	0.230769	0.230769	0.230769	0.230769	0.230769	0.230769	0.230769	0.230769	0.230769
	395	663.82	0.330275	0.330275	0.330275	0.330275	0.330275	24.4404	0.330275	0.330275	0.330275	0.330275	0.330275	0.330275	0.330275	0.330275	0.330275	0.330275	0.330275	0.330275	0.330275	0.330275	0.330275	0.330275	0.330275	0.330275	0.330275	0.330275	0.330275	0.330275	0.330275	0.330275	0.330275	0.330275	0.330275
	396	664.44	0.947368	0.947368	0.947368	0.947368	0.947368	0.947368	0.947368	0.947368	0.947368	0.947368	0.947368	0.947368	0.947368	0.947368	0.947368	0.947368	0.947368	0.947368	0.947368	0.947368	0.947368	0.947368	0.947368	0.947368	0.947368	0.947368	0.947368	0.947368	0.947368	0.947368	0.947368	0.947368	0.947368
	397	665.56	0.5625	0.5625	0.5625	0.5625	0.5625	0.5625	0.5625	0.5625	0.5625	0.5625	0.5625	0.5625	0.5625	0.5625	0.5625	0.5625	0.5625	0.5625	0.5625	0.5625	0.5625	0.5625	0.5625	0.5625	0.5625	0.5625	0.5625	0.5625	0.5625	0.5625	0.5625	0.5625	0.5625
	398	666.38	0.461538	0.461538	0.461538	0.461538	0.461538	0.461538	0.461538	0.461538	0.461538	0.461538	0.461538	0.461538	0.461538	0.461538	0.461538	0.461538	0.461538	0.461538	0.461538	0.461538	0.461538	0.461538	0.461538	0.461538	0.461538	0.923077	0.461538	0.461538	0.461538	0.461538	0.461538	0.461538	0.461538
	399	668.3	0.0650995	5.79385	0.0650995	0.0650995	0.0650995	8.91863	0.0650995	5.79385	0.0650995	7.61664	0.0650995	0.0650995	5.85895	0.0650995	0.0650995	0.0650995	0.0650995	0.0650995	0.0650995	0.0650995	0.0650995	0.0650995	0.0650995	0.0650995	0.0650995	0.0650995	0.0650995	0.0650995	0.0650995	0.0650995	0.0650995	0.0650995	0.0650995
	400	670.44	0.257143	0.257143	0.257143	0.257143	0.257143	0.257143	0.257143	0.257143	0.257143	0.257143	0.257143	0.257143	0.257143	0.257143	0.257143	0.257143	1.02857	0.257143	0.257143	0.257143	0.257143	0.257143	0.257143	0.257143	0.257143	0.257143	0.257143	0.257143	0.257143	0.257143	0.257143	0.257143	0.257143
	401	671.55	0.5625	0.5625	0.5625	0.5625	0.5625	0.5625	0.5625	0.5625	0.5625	0.5625	0.5625	0.5625	0.5625	0.5625	0.5625	0.5625	0.5625	0.5625	0.5625	0.5625	0.5625	0.5625	0.5625	0.5625	0.5625	0.5625	0.5625	0.5625	0.5625	0.5625	0.5625	0.5625	0.5625
	402	672.33	2.4791	2.61238	2.6657	3.04218	3.15114	0.00851661	1.77145	6.05531	0.374731	0.00851661	0.00851661	1.87365	5.91053	0.366214	2.74235	2.75938	0.00851661	0.00851661	0.00851661	0.00851661	0.00851661	0.00851661	0.00851661	0.00851661	0.00851661	0.00851661	0.00851661	0.00851661	0.00851661	0.00851661	0.00851661	0.00851661	0.00851661
	403	672.34	0.0257511	0.0257511	0.0257511	0.0257511	0.0257511	18.3605	0.0257511	0.0257511	0.0257511	16.7639	0.0257511	0.0257511	0.0257511	0.0257511	0.0257511	0.0257511	0.0257511	0.0257511	0.0257511	0.0257511	0.0257511	0.0257511	0.0257511	0.0257511	0.0257511	0.0257511	0.0257511	0.0257511	0.0257511	0.0257511	0.0257511	0.0257511	0.0257511
	404	672.42	1.56175	1.64571	1.6793	1.66845	1.72821	1.36953	1.40213	3.73359	0.79889	1.02714	0.652155	1.48365	3.66837	0.815194	1.72821	1.6793	0.766282	0.684763	0.391293	0.603243	0.440205	0.603243	0.440205	0.50542	0.50542	0.521724	0.21195	0.21195	0.244558	0.260862	0.309774	0.309774	0.342381
	405	673.47	0.251748	0.251748	0.251748	0.251748	0.251748	0.251748	0.251748	0.251748	0.251748	0.251748	2.01399	0.251748	0.251748	0.251748	0.251748	0.251748	0.251748	2.01399	3.02098	4.02797	0.251748	4.78322	0.251748	1.76224	1.51049	1.00699	0.251748	1.00699	0.251748	0.251748	0.251748	0.251748	1.25874
	406	673.56	0.0792952	0.0792952	0.0792952	0.0792952	0.0792952	0.0792952	0.0792952	0.0792952	0.951542	0.0792952	0.0792952	0.0792952	0.0792952	0.0792952	0.0792952	0.0792952	0.0792952	0.555066	0.713656	0.713656	0.0792952	0.872247	0.0792952	1.11013	1.03084	1.11013	1.11013	1.11013	0.792952	1.26872	1.34802	0.951542	0.713656
	407	674.46	2.8549	3.00839	3.06978	3.42229	3.54487	0.036545	1.68107	2.66779	1.75416	0.036545	0.036545	1.75416	2.81397	1.71762	3.14287	3.72759	0.036545	0.036545	0.036545	0.036545	0.036545	0.036545	0.036545	0.036545	0.036545	0.036545	0.036545	0.036545	0.036545	0.036545	0.036545	0.036545	0.036545
	408	674.5	0.251748	0.251748	0.251748	0.251748	0.251748	0.251748	0.251748	0.251748	0.251748	0.251748	3.77622	0.251748	0.251748	0.251748	0.251748	0.251748	0.251748	4.02797	1.76224	3.77622	0.251748	3.02098	0.251748	0.251748	0.251748	2.01399	1.51049	1.51049	0.251748	2.01399	2.26573	0.251748	1.25874
	409	674.57	0.857143	0.857143	0.857143	0.857143	0.857143	0.857143	0.857143	0.857143	0.857143	0.857143	0.857143	0.857143	0.857143	0.857143	0.857143	0.857143	6	0.857143	0.857143	0.857143	0.857143	0.857143	0.857143	0.857143	0.857143	0.857143	0.857143	0.857143	0.857143	0.857143	0.857143	0.857143	0.857143
	410	675.58	0.45	0.45	0.45	0.45	0.45	0.45	0.45	0.45	0.45	0.45	0.45	0.45	0.45	0.45	0.45	0.45	0.45	0.45	1.8	0.45	0.45	0.45	0.45	2.25	2.25	0.45	0.45	0.45	0.45	0.45	2.7	0.45	0.45
	411	676.31	0.346154	0.346154	0.346154	0.346154	0.346154	0.346154	0.346154	0.346154	0.346154	0.346154	0.346154	0.346154	0.346154	0.346154	0.346154	0.346154	0.346154	0.346154	0.346154	0.346154	0.346154	0.346154	0.346154	0.346154	0.346154	0.346154	0.346154	0.346154	0.346154	0.346154	0.346154	0.346154	0.346154
	412	676.36	5.75867	6.06827	6.19211	0.119079	0.119079	0.119079	0.119079	0.119079	0.119079	0.119079	0.119079	0.119079	0.119079	0.119079	6.19211	8.09738	0.119079	0.119079	0.119079	0.119079	0.119079	0.119079	0.119079	0.119079	0.119079	0.119079	0.119079	0.119079	0.119079	0.119079	0.119079	0.119079	0.119079
	413	676.45	1.40665	1.48227	1.51252	0.0328809	0.0328809	3.68266	1.381	3.55114	0.526095	2.53183	0.0328809	1.5454	3.87995	0.591856	1.51252	0.0328809	2.33455	0.0328809	0.822023	0.0328809	0.920666	0.0328809	0.920666	0.690499	0.756261	0.0328809	0.0328809	0.0328809	0.887785	0.0328809	0.822023	0.953547	0.657618
	414	676.47	0.08	0.08	0.08	0.08	0.08	0.08	0.08	0.08	2.24	0.08	3.12	0.08	0.08	2	0.08	0.08	0.08	3.2	1.36	3.04	1.28	2.88	0.08	1.36	1.28	1.92	1.44	1.44	1.04	1.84	2	1.36	1.76
	415	676.48	0.270677	0.270677	0.270677	0.270677	0.270677	0.270677	0.270677	0.270677	0.270677	0.270677	0.270677	0.270677	0.270677	0.270677	0.270677	0.270677	0.270677	0.270677	0.270677	0.270677	0.270677	0.270677	4.06015	0.270677	0.270677	0.270677	0.270677	0.270677	0.270677	0.270677	0.270677	0.270677	0.270677
	416	677.45	0.705882	0.705882	0.705882	0.705882	0.705882	0.705882	0.705882	0.705882	0.705882	0.705882	0.705882	0.705882	0.705882	0.705882	0.705882	0.705882	0.705882	0.705882	0.705882	0.705882	0.705882	0.705882	0.705882	0.705882	0.705882	11.2941	0.705882	0.705882	0.705882	0.705882	0.705882	0.705882	0.705882
	417	677.46	0.186528	0.186528	0.186528	0.186528	0.186528	0.186528	0.186528	0.186528	0.186528	0.186528	3.9171	0.186528	0.186528	0.186528	0.186528	0.186528	0.186528	4.10363	0.186528	3.35751	0.186528	3.35751	0.186528	0.186528	0.186528	0.186528	1.3057	1.3057	0.186528	1.86528	0.186528	0.186528	0.186528
	418	677.48	0.631579	0.631579	0.631579	0.631579	0.631579	0.631579	0.631579	0.631579	0.631579	0.631579	0.631579	0.631579	0.631579	0.631579	0.631579	0.631579	0.631579	0.631579	0.631579	0.631579	0.631579	0.631579	0.631579	0.631579	0.631579	0.631579	0.631579	0.631579	0.631579	0.631579	0.631579	0.631579	0.631579
	419	678.13	0.818182	0.818182	0.818182	0.818182	0.818182	0.818182	0.818182	0.818182	0.818182	0.818182	0.818182	0.818182	0.818182	0.818182	0.818182	0.818182	0.818182	0.818182	0.818182	0.818182	0.818182	0.818182	0.818182	0.818182	0.818182	0.818182	0.818182	0.818182	0.818182	0.818182	0.818182	0.818182	0.818182
	420	678.47	0.382979	0.382979	0.382979	0.382979	0.382979	0.382979	0.382979	0.382979	0.382979	0.382979	0.382979	0.382979	0.382979	0.382979	0.382979	0.382979	0.382979	0.382979	2.29787	2.29787	0.382979	2.68085	2.68085	4.21277	3.82979	0.765957	0.765957	0.765957	0.382979	0.382979	1.14894	1.53191	3.82979
	421	679.44	0.413793	0.413793	0.413793	0.413793	0.413793	0.413793	0.413793	0.413793	0.413793	21.5172	0.413793	0.413793	0.413793	0.413793	0.413793	0.413793	0.413793	0.413793	0.413793	0.413793	0.413793	0.413793	0.413793	0.413793	0.413793	0.413793	0.413793	0.413793	0.413793	0.413793	0.413793	0.413793	0.413793
	422	680.41	0.610169	0.610169	0.610169	0.610169	0.610169	0.610169	0.610169	0.610169	0.610169	0.610169	0.610169	0.610169	0.610169	0.610169	0.610169	0.610169	0.610169	0.610169	0.610169	0.610169	0.610169	0.610169	0.610169	0.610169	0.610169	0.610169	0.610169	0.610169	0.610169	0.610169	0.610169	0.610169	0.610169
	423	681.42	0.857143	0.857143	0.857143	0.857143	0.857143	0.857143	0.857143	0.857143	0.857143	0.857143	0.857143	0.857143	0.857143	0.857143	0.857143	0.857143	0.857143	0.857143	0.857143	0.857143	0.857143	0.857143	0.857143	0.857143	0.857143	0.857143	0.857143	0.857143	0.857143	0.857143	0.857143	0.857143	0.857143
	424	684.43	0.0390456	0.0390456	0.0390456	0.0390456	0.0390456	0.0390456	0.0390456	0.0390456	0.976139	0.0390456	2.2256	0.0390456	0.0390456	0.898048	0.0390456	0.0390456	0.0390456	2.18655	4.41215	0.0390456	0.0390456	0.819957	0.0390456	2.53796	2.38178	2.10846	1.63991	1.63991	1.09328	2.14751	2.18655	0.390456	1.05423
	425	685.43	0.818182	0.818182	0.818182	0.818182	0.818182	0.818182	0.818182	0.818182	0.818182	0.818182	0.818182	0.818182	0.818182	0.818182	0.818182	0.818182	0.818182	0.818182	0.818182	7.36364	0.818182	0.818182	0.818182	0.818182	0.818182	0.818182	0.818182	0.818182	0.818182	0.818182	0.818182	0.818182	0.818182
	426	687.47	0.514286	0.514286	0.514286	0.514286	0.514286	0.514286	0.514286	0.514286	0.514286	0.514286	0.514286	0.514286	0.514286	0.514286	0.514286	0.514286	0.514286	0.514286	0.514286	0.514286	0.514286	0.514286	0.514286	0.514286	0.514286	0.514286	0.514286	0.514286	0.514286	0.514286	0.514286	0.514286	0.514286
	427	688.15	0.147541	0.147541	0.147541	0.147541	0.147541	0.147541	0.147541	0.147541	0.147541	0.147541	0.147541	0.147541	0.147541	0.147541	0.147541	0.147541	0.147541	0.147541	1.47541	0.147541	0.147541	0.147541	0.147541	0.147541	0.147541	0.590164	1.47541	1.47541	0.147541	0.147541	1.32787	0.147541	0.147541
	428	688.45	0.9	0.9	0.9	0.9	0.9	0.9	0.9	0.9	0.9	0.9	0.9	0.9	0.9	0.9	0.9	0.9	0.9	0.9	0.9	0.9	0.9	0.9	0.9	0.9	1.8	3.6	0.9	0.9	0.9	0.9	0.9	0.9	0.9
	429	689.15	0.818182	0.818182	0.818182	0.818182	0.818182	0.818182	0.818182	0.818182	0.818182	0.818182	0.818182	0.818182	0.818182	0.818182	0.818182	0.818182	0.818182	0.818182	0.818182	3.27273	0.818182	3.27273	0.818182	0.818182	0.818182	0.818182	0.818182	0.818182	0.818182	2.45455	0.818182	0.818182	0.818182
	430	689.46	0.0853081	0.0853081	0.0853081	0.0853081	0.0853081	15.6967	0.0853081	0.0853081	0.0853081	12.1137	0.0853081	0.0853081	5.37441	0.0853081	0.0853081	0.0853081	0.0853081	0.0853081	0.0853081	0.0853081	0.0853081	0.0853081	0.0853081	0.0853081	0.0853081	0.0853081	0.0853081	0.0853081	0.0853081	0.0853081	0.0853081	0.0853081	0.0853081
	431	689.56	0.75	0.75	0.75	0.75	0.75	0.75	0.75	0.75	0.75	0.75	0.75	0.75	0.75	0.75	0.75	0.75	0.75	0.75	0.75	0.75	0.75	0.75	0.75	0.75	0.75	0.75	0.75	0.75	0.75	0.75	0.75	0.75	0.75
	432	690.13	0.654545	0.654545	0.654545	0.654545	0.654545	0.654545	0.654545	0.654545	0.654545	0.654545	0.654545	0.654545	0.654545	0.654545	0.654545	0.654545	0.654545	0.654545	0.654545	0.654545	0.654545	0.654545	0.654545	0.654545	0.654545	0.654545	0.654545	0.654545	0.654545	0.654545	0.654545	0.654545	0.654545
	433	690.15	0.610169	0.610169	0.610169	0.610169	0.610169	0.610169	0.610169	0.610169	0.610169	0.610169	0.610169	0.610169	0.610169	0.610169	0.610169	0.610169	0.610169	0.610169	0.610169	0.610169	0.610169	0.610169	0.610169	0.610169	0.610169	0.610169	0.610169	0.610169	0.610169	0.610169	0.610169	0.610169	0.610169
	434	690.3	0.5	0.5	0.5	0.5	0.5	0.5	0.5	0.5	0.5	0.5	0.5	0.5	0.5	0.5	0.5	0.5	0.5	0.5	0.5	0.5	0.5	0.5	0.5	0.5	0.5	0.5	0.5	0.5	0.5	5.5	6	5.5	3
	435	690.38	0.8	0.8	0.8	0.8	0.8	0.8	0.8	0.8	0.8	0.8	0.8	0.8	0.8	0.8	0.8	0.8	0.8	0.8	0.8	0.8	0.8	0.8	0.8	0.8	0.8	0.8	0.8	0.8	0.8	0.8	0.8	0.8	0.8
	436	690.47	0.947368	0.947368	0.947368	0.947368	0.947368	0.947368	0.947368	0.947368	0.947368	0.947368	0.947368	0.947368	0.947368	0.947368	0.947368	0.947368	0.947368	0.947368	0.947368	0.947368	0.947368	0.947368	0.947368	0.947368	0.947368	1.89474	0.947368	0.947368	0.947368	0.947368	0.947368	0.947368	1.89474
	437	690.49	0.0672897	3.97009	0.0672897	0.0672897	0.0672897	0.0672897	0.0672897	3.97009	2.08598	0.0672897	2.08598	0.0672897	0.0672897	2.01869	0.0672897	0.0672897	0.0672897	2.15327	0.942056	1.88411	0.0672897	1.81682	0.0672897	0.874766	0.807477	1.21121	0.942056	0.942056	0.605607	1.14393	1.21121	0.672897	0.807477
	438	691.4	0.28125	0.28125	0.28125	0.28125	0.28125	18.2812	0.28125	0.28125	0.28125	8.15625	0.28125	0.28125	0.28125	0.28125	0.28125	0.28125	0.28125	0.28125	0.28125	0.28125	0.28125	0.28125	0.28125	0.28125	0.28125	0.28125	0.28125	0.28125	0.28125	0.28125	0.28125	0.28125	0.28125
	439	691.47	0.837209	0.837209	0.837209	0.837209	0.837209	0.837209	0.837209	0.837209	6.69767	0.837209	0.837209	0.837209	0.837209	0.837209	0.837209	0.837209	0.837209	0.837209	0.837209	0.837209	0.837209	0.837209	0.837209	0.837209	0.837209	0.837209	0.837209	0.837209	0.837209	0.837209	0.837209	0.837209	0.837209
	440	691.57	0.0666667	0.0666667	0.0666667	0.0666667	0.0666667	0.0666667	0.0666667	0.0666667	1.06667	0.0666667	1.4	0.0666667	0.0666667	0.0666667	0.0666667	0.0666667	2.33333	1.46667	1.26667	1.2	1	1.26667	1.06667	1.6	1.46667	2	1.73333	1.66667	1.46667	1.93333	2.26667	2	2
	441	691.58	0.181818	0.181818	0.181818	0.181818	0.181818	0.181818	0.181818	0.181818	0.181818	0.181818	0.181818	0.181818	0.181818	0.181818	0.181818	0.181818	0.181818	0.181818	0.181818	0.181818	0.181818	0.181818	0.181818	0.181818	0.181818	0.181818	0.181818	0.181818	0.181818	0.181818	0.181818	0.181818	0.181818
	442	692.48	0.0604027	0.0604027	0.0604027	0.0604027	0.0604027	3.50336	0.0604027	0.0604027	0.0604027	2.59732	1.93289	0.0604027	2.53691	0.0604027	0.0604027	0.0604027	1.87248	1.99329	0.90604	0.785235	0.0604027	0.66443	0.0604027	0.604027	0.724832	0.845638	0.0604027	0.0604027	0.785235	0.483221	0.543624	0.90604	0.724832
	443	692.52	0.2	0.2	0.2	0.2	0.2	0.2	0.2	0.2	0.2	0.2	2.6	0.2	0.2	0.2	0.2	0.2	0.2	2.8	2.2	3.6	0.2	3.2	0.2	1.4	1.4	1.4	1.4	1.4	0.2	1.4	1.6	0.2	0.8
	444	694.43	0.8	0.8	0.8	0.8	0.8	0.8	0.8	0.8	0.8	0.8	0.8	0.8	0.8	0.8	0.8	0.8	0.8	0.8	0.8	0.8	0.8	0.8	0.8	0.8	0.8	0.8	0.8	0.8	0.8	0.8	0.8	0.8	0.8
	445	695.43	0.243243	0.243243	0.243243	0.243243	0.243243	27.4865	0.243243	0.243243	0.243243	0.243243	0.243243	0.243243	0.243243	0.243243	0.243243	0.243243	0.243243	0.243243	0.243243	0.243243	0.243243	0.243243	0.243243	0.243243	0.243243	0.243243	0.243243	0.243243	0.243243	0.243243	0.243243	0.243243	0.243243
	446	696.36	1.87439	1.97516	2.01547	2.45298	2.54084	7.30301	1.46552	2.69446	0.528447	5.59477	0.00307236	1.54233	2.70368	0.525374	0.00307236	2.71597	0.00307236	0.00307236	0.00307236	0.00307236	0.00307236	0.00307236	0.00307236	0.00307236	0.00307236	0.00307236	0.00307236	0.00307236	0.00307236	0.00307236	0.00307236	0.00307236	0.00307236
	447	696.44	4.05255	4.27042	4.35758	4.94928	5.12656	0.0854427	0.0854427	0.0854427	2.56328	0.0854427	0.0854427	0.0854427	0.0854427	2.56328	0.0854427	5.72466	0.0854427	0.0854427	0.0854427	0.0854427	0.0854427	0.0854427	0.0854427	0.0854427	0.0854427	0.0854427	0.0854427	0.0854427	0.0854427	0.0854427	0.0854427	0.0854427	0.0854427
	448	697.32	0.433735	0.433735	0.433735	0.433735	0.433735	20.8193	0.433735	0.433735	0.433735	0.433735	0.433735	0.433735	0.433735	0.433735	0.433735	0.433735	0.433735	0.433735	0.433735	0.433735	0.433735	0.433735	0.433735	0.433735	0.433735	0.433735	0.433735	0.433735	0.433735	0.433735	0.433735	0.433735	0.433735
	449	697.36	0.140625	0.140625	0.140625	0.140625	0.140625	0.140625	0.140625	0.140625	0.140625	0.140625	0.140625	0.140625	0.140625	0.140625	31.0781	0.140625	0.140625	0.140625	0.140625	0.140625	0.140625	0.140625	0.140625	0.140625	0.140625	0.140625	0.140625	0.140625	0.140625	0.140625	0.140625	0.140625	0.140625
	450	697.82	0.5	0.5	0.5	0.5	0.5	18.5	0.5	0.5	0.5	0.5	0.5	0.5	0.5	0.5	0.5	0.5	0.5	0.5	0.5	0.5	0.5	0.5	0.5	0.5	0.5	0.5	0.5	0.5	0.5	0.5	0.5	0.5	0.5
	451	698.46	0.0633803	5.70423	0.0633803	0.0633803	0.0633803	0.0633803	3.16901	5.70423	5.07042	0.0633803	0.0633803	3.42254	6.33803	4.75352	0.0633803	0.0633803	0.0633803	0.0633803	0.0633803	0.0633803	0.0633803	0.0633803	0.0633803	0.0633803	0.0633803	0.0633803	0.0633803	0.0633803	0.0633803	0.0633803	0.0633803	0.0633803	0.0633803
	452	699.42	0.692308	0.692308	0.692308	0.692308	0.692308	0.692308	0.692308	0.692308	0.692308	11.7692	0.692308	0.692308	0.692308	0.692308	0.692308	0.692308	0.692308	0.692308	0.692308	0.692308	0.692308	0.692308	0.692308	0.692308	0.692308	0.692308	0.692308	0.692308	0.692308	0.692308	0.692308	0.692308	0.692308
	453	699.58	0.455696	0.455696	0.455696	0.455696	0.455696	0.455696	0.455696	0.455696	0.455696	0.455696	0.455696	0.455696	0.455696	0.455696	0.455696	0.455696	0.455696	0.455696	0.455696	0.455696	0.455696	0.455696	0.455696	0.455696	0.455696	0.455696	0.455696	0.455696	0.455696	0.455696	0.455696	0.455696	0.455696
	454	700.39	0.00138187	2.65595	2.2635	2.6735	2.76926	6.31237	1.30172	2.65595	0.516818	5.14884	0.00138187	1.36529	2.68497	0.514055	2.29943	2.80795	0.00138187	0.00138187	0.00138187	0.00138187	0.00138187	0.00138187	0.00138187	0.00138187	0.00138187	0.00138187	0.00138187	0.00138187	0.00138187	0.00138187	0.00138187	0.00138187	0.00138187
	455	700.4	0.248276	0.248276	0.248276	0.248276	0.248276	0.248276	0.248276	0.248276	0.248276	0.248276	4.71724	0.248276	0.248276	0.248276	0.248276	0.248276	0.248276	4.71724	2.73103	2.73103	0.248276	2.73103	0.248276	1.98621	1.48966	1.73793	2.48276	2.48276	0.248276	0.248276	0.248276	0.248276	1.98621
	456	700.45	0.157205	0.157205	0.157205	0.157205	0.157205	2.82969	0.157205	0.157205	0.157205	0.157205	1.57205	0.157205	0.157205	0.157205	0.157205	0.157205	6.44541	1.72926	1.10044	1.10044	0.157205	0.157205	0.157205	1.10044	0.943231	2.04367	0.628821	0.628821	0.157205	1.10044	1.41485	2.9869	0.943231
	457	700.47	0.00772532	0.00772532	10.4215	0.00772532	0.00772532	0.00772532	0.00772532	0.00772532	7.17682	0.00772532	0.00772532	0.00772532	0.00772532	6.90644	10.3365	0.00772532	0.00772532	0.00772532	0.108155	0.177682	0.00772532	0.162232	0.00772532	0.00772532	0.00772532	0.146781	0.0927039	0.0849785	0.00772532	0.00772532	0.00772532	0.0695279	0.13133
	458	700.48	0.00264881	4.38377	0.00264881	4.65668	4.82348	0.961517	2.79714	4.38377	0.00264881	0.895296	0.0900594	2.95342	4.41821	0.00264881	0.00264881	4.9983	0.00264881	0.0927082	0.00264881	0.00264881	0.00264881	0.00264881	0.00264881	0.0344345	0.0397321	0.00264881	0.00264881	0.00264881	0.0238393	0.0317857	0.0344345	0.00264881	0.00264881
	459	701.5	0.878049	0.878049	0.878049	0.878049	0.878049	0.878049	0.878049	0.878049	0.878049	0.878049	0.878049	0.878049	0.878049	0.878049	0.878049	0.878049	0.878049	0.878049	0.878049	0.878049	0.878049	0.878049	0.878049	0.878049	0.878049	0.878049	0.878049	0.878049	0.878049	0.878049	0.878049	0.878049	0.878049
	460	701.59	0.631579	0.631579	0.631579	0.631579	0.631579	0.631579	0.631579	0.631579	0.631579	0.631579	0.631579	0.631579	0.631579	0.631579	0.631579	0.631579	0.631579	0.631579	0.631579	0.631579	0.631579	0.631579	0.631579	0.631579	0.631579	5.05263	0.631579	0.631579	0.631579	3.78947	4.42105	0.631579	2.52632
	461	701.6	0.208092	0.208092	0.208092	0.208092	0.208092	0.208092	0.208092	0.208092	0.208092	0.208092	0.208092	0.208092	0.208092	0.208092	0.208092	0.208092	0.208092	0.208092	0.83237	0.208092	0.208092	0.208092	0.208092	1.45665	1.24855	0.208092	1.04046	1.04046	0.208092	0.208092	0.208092	0.208092	0.208092
	462	703.61	0.194595	0.194595	0.194595	0.194595	0.194595	0.194595	0.194595	0.194595	0.194595	0.194595	0.194595	0.194595	0.194595	0.194595	0.194595	0.194595	0.194595	0.194595	0.972973	0.194595	0.194595	0.194595	0.194595	1.75135	1.55676	1.55676	1.16757	1.16757	0.194595	1.16757	1.16757	0.194595	0.194595
	463	704.31	0.371134	0.371134	0.371134	0.371134	0.371134	0.371134	0.371134	0.371134	0.371134	0.371134	0.371134	0.371134	0.371134	0.371134	0.371134	0.371134	0.371134	0.371134	0.371134	0.371134	0.371134	0.371134	0.371134	0.371134	0.371134	2.2268	0.371134	0.371134	0.371134	5.93814	6.68041	6.30928	3.34021
	464	704.34	0.253521	0.253521	0.253521	0.253521	0.253521	0.253521	0.253521	0.253521	0.253521	0.253521	0.253521	0.253521	0.253521	0.253521	0.253521	0.253521	0.253521	0.253521	0.253521	0.253521	0.253521	0.253521	0.253521	0.253521	0.253521	0.253521	0.253521	0.253521	0.253521	0.253521	0.253521	0.253521	0.253521
	465	704.4	0.529412	0.529412	0.529412	0.529412	0.529412	0.529412	0.529412	0.529412	0.529412	0.529412	0.529412	0.529412	0.529412	0.529412	0.529412	0.529412	0.529412	0.529412	0.529412	3.70588	6.88235	0.529412	7.94118	0.529412	0.529412	0.529412	0.529412	0.529412	0.529412	0.529412	0.529412	0.529412	0.529412
	466	704.51	0.0991736	0.0991736	0.0991736	0.0991736	0.0991736	0.0991736	0.0991736	0.0991736	2.18182	0.0991736	2.77686	3.27273	0.0991736	2.08264	0.0991736	0.0991736	0.0991736	2.87603	1.09091	2.47934	0.0991736	2.38017	0.0991736	0.991736	0.991736	1.4876	1.09091	1.09091	0.694215	1.38843	1.4876	0.793388	0.991736
	467	705.46	0.243243	0.243243	0.243243	0.243243	0.243243	0.243243	0.243243	0.243243	0.243243	0.243243	0.243243	0.243243	0.243243	0.243243	0.243243	0.243243	0.243243	0.243243	0.243243	0.243243	0.243243	0.243243	0.243243	0.243243	0.243243	0.243243	0.243243	0.243243	0.243243	0.243243	0.243243	0.243243	0.243243
	468	707.44	0.857143	0.857143	0.857143	0.857143	0.857143	0.857143	0.857143	0.857143	0.857143	0.857143	0.857143	0.857143	0.857143	0.857143	0.857143	0.857143	0.857143	0.857143	0.857143	0.857143	0.857143	0.857143	0.857143	0.857143	0.857143	0.857143	0.857143	0.857143	0.857143	0.857143	0.857143	0.857143	0.857143
	469	707.5	0.631579	0.631579	0.631579	0.631579	0.631579	0.631579	0.631579	0.631579	0.631579	0.631579	0.631579	0.631579	0.631579	0.631579	0.631579	0.631579	0.631579	0.631579	0.631579	0.631579	0.631579	0.631579	0.631579	0.631579	0.631579	0.631579	0.631579	0.631579	0.631579	0.631579	0.631579	13.8947	0.631579
	470	707.51	0.0124957	0.0124957	0.0124957	0.0124957	0.0124957	0.0124957	0.0124957	0.0124957	0.0124957	0.0124957	4.87331	0.337383	0.499826	0.0124957	0.0124957	0.0124957	0.0124957	4.92329	2.76154	2.84901	1.59944	2.63658	1.54946	0.699757	0.762235	0.612287	1.13711	1.11211	1.89934	1.29955	1.29955	0.0124957	1.01215
	471	708.44	0.9	0.9	0.9	0.9	0.9	0.9	0.9	0.9	0.9	0.9	0.9	0.9	0.9	0.9	0.9	0.9	0.9	0.9	0.9	0.9	0.9	0.9	0.9	0.9	0.9	0.9	0.9	0.9	0.9	0.9	0.9	0.9	0.9
	472	710.53	0.947368	0.947368	0.947368	0.947368	0.947368	0.947368	0.947368	0.947368	0.947368	0.947368	0.947368	0.947368	0.947368	0.947368	0.947368	0.947368	0.947368	0.947368	0.947368	0.947368	0.947368	0.947368	0.947368	0.947368	0.947368	2.84211	0.947368	0.947368	0.947368	0.947368	0.947368	0.947368	0.947368
	473	712.33	1.9776	2.08392	2.12645	0.0416951	0.0416951	7.79699	0.0416951	5.92071	0.0416951	6.79631	0.0416951	0.0416951	5.92071	0.0416951	2.20984	0.0416951	0.0416951	0.0416951	0.0416951	0.0416951	0.0416951	0.0416951	0.0416951	0.0416951	0.0416951	0.0416951	0.0416951	0.0416951	0.0416951	0.0416951	0.0416951	0.0416951	0.0416951
	474	712.43	0.473684	0.473684	0.473684	0.473684	0.473684	0.473684	0.473684	0.473684	0.473684	0.473684	0.473684	0.473684	0.473684	0.473684	0.473684	0.473684	0.473684	0.473684	0.473684	0.473684	0.473684	0.473684	0.473684	2.36842	0.473684	2.84211	2.36842	2.36842	0.473684	4.73684	5.21053	0.473684	2.36842
	475	712.44	0.765957	0.765957	0.765957	0.765957	0.765957	0.765957	0.765957	0.765957	0.765957	0.765957	0.765957	0.765957	0.765957	0.765957	0.765957	0.765957	0.765957	0.765957	0.765957	0.765957	0.765957	0.765957	0.765957	0.765957	0.765957	0.765957	0.765957	0.765957	0.765957	0.765957	0.765957	0.765957	0.765957
	476	712.45	0.857143	0.857143	0.857143	0.857143	0.857143	0.857143	0.857143	0.857143	0.857143	0.857143	0.857143	0.857143	0.857143	0.857143	0.857143	0.857143	0.857143	0.857143	0.857143	3.42857	0.857143	0.857143	0.857143	0.857143	0.857143	3.42857	0.857143	0.857143	0.857143	0.857143	0.857143	0.857143	0.857143
	477	712.46	0.837209	0.837209	0.837209	0.837209	0.837209	0.837209	0.837209	0.837209	0.837209	0.837209	0.837209	0.837209	0.837209	0.837209	0.837209	0.837209	0.837209	0.837209	0.837209	0.837209	0.837209	0.837209	6.69767	0.837209	0.837209	0.837209	0.837209	0.837209	0.837209	0.837209	0.837209	0.837209	0.837209
	478	714.45	8.62756	9.09141	9.27694	0.272851	0.272851	0.272851	0.272851	0.272851	0.272851	0.272851	0.272851	0.272851	0.272851	0.272851	0.272851	0.272851	0.272851	0.272851	0.272851	0.272851	0.272851	0.272851	0.272851	0.272851	0.272851	0.272851	0.272851	0.272851	0.272851	0.272851	0.272851	0.272851	0.272851
	479	714.48	0.837209	0.837209	0.837209	0.837209	0.837209	0.837209	0.837209	0.837209	0.837209	0.837209	0.837209	0.837209	0.837209	0.837209	0.837209	0.837209	0.837209	0.837209	0.837209	0.837209	0.837209	0.837209	6.69767	0.837209	0.837209	0.837209	0.837209	0.837209	0.837209	0.837209	0.837209	0.837209	0.837209
	480	714.53	0.705882	0.705882	0.705882	0.705882	0.705882	0.705882	0.705882	0.705882	0.705882	0.705882	0.705882	0.705882	0.705882	0.705882	0.705882	0.705882	0.705882	0.705882	0.705882	0.705882	0.705882	0.705882	0.705882	0.705882	0.705882	0.705882	0.705882	0.705882	0.705882	0.705882	0.705882	0.705882	0.705882
	481	715.47	0.857143	0.857143	0.857143	0.857143	0.857143	0.857143	0.857143	0.857143	0.857143	0.857143	0.857143	0.857143	0.857143	0.857143	0.857143	0.857143	0.857143	0.857143	0.857143	0.857143	6	0.857143	0.857143	0.857143	0.857143	0.857143	0.857143	0.857143	0.857143	0.857143	0.857143	0.857143	0.857143
	482	716.36	1.85923	1.95919	1.99917	2.28399	2.3658	4.5379	1.28666	4.66242	0.262866	4.13669	0.00691754	1.36967	4.70393	0.262866	2.06834	2.09601	0.00691754	0.00691754	0.00691754	0.00691754	0.00691754	0.00691754	0.00691754	0.00691754	0.00691754	0.00691754	0.00691754	0.00691754	0.00691754	0.00691754	0.00691754	0.00691754	0.00691754
	483	716.45	2.21445	2.33351	2.38113	2.90251	3.00648	0.0120259	2.10454	5.59205	1.09436	0.0120259	0.0120259	2.23682	5.55597	1.11841	2.42924	2.75393	0.0120259	0.0120259	0.0120259	0.0120259	0.0120259	0.0120259	0.0120259	0.0120259	0.0120259	0.0120259	0.0120259	0.0120259	0.0120259	0.0120259	0.0120259	0.0120259	0.0120259
	484	716.47	4.02375	4.24008	4.32662	4.60541	4.77037	0.0554694	0.0554694	0.0554694	1.22033	0.0554694	0.0554694	0.0554694	0.0554694	1.22033	4.38209	5.71335	0.0554694	0.0554694	0.0554694	0.0554694	0.0554694	0.0554694	0.0554694	0.0554694	0.0554694	0.0554694	0.0554694	0.0554694	0.0554694	0.0554694	0.0554694	0.0554694	0.0554694
	485	716.48	0.16	8.48	0.16	0.16	0.16	0.16	0.16	8.48	0.16	0.16	0.16	0.16	10.24	0.16	0.16	0.16	0.16	0.16	0.16	3.68	0.16	0.16	0.16	0.16	0.16	0.16	0.16	0.16	0.16	0.16	0.16	0.16	0.16
	486	716.55	0.486486	0.486486	0.486486	0.486486	0.486486	0.486486	0.486486	0.486486	0.486486	0.486486	0.486486	0.486486	0.486486	0.486486	0.486486	0.486486	0.486486	0.486486	0.486486	0.486486	0.486486	0.486486	0.486486	0.486486	0.486486	0.486486	0.486486	0.486486	0.486486	0.486486	0.486486	0.486486	0.486486
	487	717.49	0.139535	0.139535	0.139535	0.139535	0.139535	0.139535	0.139535	0.139535	0.139535	0.139535	2.51163	0.139535	0.139535	0.139535	0.139535	0.139535	2.23256	2.65116	1.53488	0.139535	0.139535	1.67442	0.139535	1.11628	1.25581	1.67442	0.837209	0.837209	1.11628	1.25581	1.39535	1.25581	1.25581
	488	717.59	0.413793	0.413793	0.413793	0.413793	0.413793	0.413793	0.413793	0.413793	0.413793	0.413793	0.413793	0.413793	0.413793	0.413793	0.413793	0.413793	0.413793	0.413793	0.413793	0.413793	0.413793	0.413793	0.413793	0.413793	0.413793	1.65517	0.413793	0.413793	0.413793	0.413793	0.413793	0.413793	0.413793
	489	718.33	0.418605	0.418605	0.418605	0.418605	0.418605	0.418605	0.418605	0.418605	0.418605	0.418605	0.418605	0.418605	0.418605	0.418605	0.418605	0.418605	0.418605	0.418605	0.418605	0.418605	0.418605	0.418605	0.418605	0.418605	0.418605	2.09302	0.418605	0.418605	0.418605	5.86047	6.27907	5.86047	2.93023
	490	718.49	2.90055	3.05649	3.11887	0.0159126	3.58033	0.0159126	2.18002	3.59624	1.639	0.0159126	0.190951	2.30733	3.64398	1.62308	3.07113	3.48486	0.0159126	0.222776	0.0159126	0.334164	0.0159126	0.190951	0.0159126	0.0159126	0.0159126	0.0795629	0.0954755	0.0954755	0.0159126	0.111388	0.111388	0.0159126	0.143213
	491	718.52	0.330275	0.330275	0.330275	0.330275	0.330275	0.330275	0.330275	0.330275	0.330275	0.330275	4.29358	0.330275	0.330275	0.330275	0.330275	0.330275	0.330275	4.29358	1.65138	3.9633	0.330275	3.9633	0.330275	0.330275	0.330275	1.98165	1.65138	1.65138	0.330275	1.98165	1.98165	0.330275	0.330275
	492	719.43	0.182741	3.83756	0.182741	0.182741	0.182741	10.2335	0.182741	3.83756	0.182741	8.22335	0.182741	0.182741	4.20305	0.182741	0.182741	0.182741	0.182741	0.182741	0.182741	0.182741	0.182741	0.182741	0.182741	0.182741	0.182741	0.182741	0.182741	0.182741	0.182741	0.182741	0.182741	0.182741	0.182741
	493	719.6	0.679245	0.679245	0.679245	0.679245	0.679245	0.679245	0.679245	0.679245	0.679245	0.679245	0.679245	0.679245	0.679245	0.679245	0.679245	0.679245	0.679245	0.679245	0.679245	0.679245	0.679245	0.679245	0.679245	0.679245	0.679245	0.679245	0.679245	0.679245	0.679245	0.679245	0.679245	12.2264	0.679245
	494	719.61	0.0502793	0.0502793	0.0502793	0.0502793	0.0502793	0.0502793	0.0502793	0.0502793	1.05587	0.0502793	1.05587	0.0502793	0.0502793	1.05587	0.0502793	0.0502793	1.60894	1.10615	1.10615	1.00559	0.653631	0.955307	0.75419	1.55866	1.35754	1.81006	1.50838	1.50838	1.25698	1.75978	1.91061	0.0502793	1.00559
	495	720.38	5.66497	5.96954	6.09137	0.0791087	0.0791087	0.0791087	0.0791087	0.0791087	1.58217	0.0791087	0.0791087	0.0791087	0.0791087	1.50307	5.69583	7.19889	0.0791087	0.0791087	0.0791087	0.0791087	0.0791087	0.0791087	0.0791087	0.0791087	0.0791087	0.0791087	0.0791087	0.0791087	0.0791087	0.0791087	0.0791087	0.0791087	0.0791087
	496	720.43	4.79961	5.05765	5.16087	0.0846044	0.0846044	0.0846044	0.0846044	0.0846044	2.0305	0.0846044	0.0846044	0.0846044	0.0846044	2.0305	5.33007	9.13727	0.0846044	0.0846044	0.0846044	0.0846044	0.0846044	0.0846044	0.0846044	0.0846044	0.0846044	0.0846044	0.0846044	0.0846044	0.0846044	0.0846044	0.0846044	0.0846044	0.0846044
	497	720.48	0.923077	0.923077	0.923077	0.923077	0.923077	0.923077	0.923077	0.923077	0.923077	0.923077	0.923077	0.923077	0.923077	0.923077	0.923077	0.923077	0.923077	3.69231	0.923077	0.923077	0.923077	0.923077	0.923077	0.923077	0.923077	0.923077	0.923077	0.923077	0.923077	0.923077	0.923077	0.923077	0.923077
	498	720.5	0.266667	0.266667	0.266667	0.266667	0.266667	0.266667	0.266667	0.266667	0.266667	0.266667	3.73333	0.266667	0.266667	0.266667	0.266667	0.266667	0.266667	4	1.6	3.73333	0.266667	3.73333	0.266667	1.6	1.33333	2.66667	1.6	1.6	0.266667	2.4	0.266667	0.266667	1.6
	499	721.5	0.167442	0.167442	0.167442	0.167442	0.167442	0.167442	0.167442	0.167442	0.167442	0.167442	0.167442	0.167442	0.167442	0.167442	0.167442	0.167442	0.167442	0.167442	0.167442	0.167442	0.167442	0.167442	0.167442	0.167442	0.167442	0.167442	0.167442	0.167442	0.167442	0.167442	0.669767	0.167442	0.167442
	500	723.48	1	1	1	1	1	1	1	1	1	1	1	1	1	1	1	1	1	1	1	1	1	1	1	1	1	1	1	1	1	1	1	1	1
	501	726.45	1.62288	1.71013	1.74503	0.0698013	0.0698013	0.0698013	0.0698013	0.0698013	1.39603	0.0698013	0.837615	0.0698013	0.0698013	1.53563	0.0698013	0.0698013	2.58265	0.907416	1.18662	0.0698013	0.0698013	0.0698013	0.0698013	1.46583	1.18662	1.81483	1.32622	1.32622	0.767814	2.30344	2.44304	1.60543	1.32622
	502	726.5	0.145749	0.145749	0.145749	0.145749	0.145749	0.145749	0.145749	0.145749	0.145749	0.145749	0.145749	0.145749	0.145749	0.145749	0.145749	0.145749	0.145749	0.145749	2.62348	0.145749	0.145749	1.60324	0.145749	1.89474	1.89474	2.18623	2.04049	2.04049	1.74899	2.76923	2.62348	1.89474	3.06073
	503	728.48	0.75	0.75	0.75	0.75	0.75	0.75	0.75	0.75	0.75	0.75	2.25	0.75	0.75	0.75	0.75	0.75	0.75	3	0.75	0.75	0.75	0.75	0.75	0.75	0.75	2.25	0.75	0.75	0.75	0.75	0.75	0.75	1.5
	504	728.77	0.857143	0.857143	0.857143	0.857143	0.857143	0.857143	0.857143	0.857143	0.857143	0.857143	3.42857	0.857143	0.857143	0.857143	0.857143	0.857143	0.857143	3.42857	0.857143	0.857143	0.857143	0.857143	0.857143	0.857143	0.857143	0.857143	0.857143	0.857143	0.857143	0.857143	0.857143	0.857143	0.857143
	505	729.36	0.5	0.5	0.5	0.5	0.5	0.5	0.5	0.5	0.5	18.5	0.5	0.5	0.5	0.5	0.5	0.5	0.5	0.5	0.5	0.5	0.5	0.5	0.5	0.5	0.5	0.5	0.5	0.5	0.5	0.5	0.5	0.5	0.5
	506	729.45	0.272727	0.272727	0.272727	0.272727	0.272727	0.272727	0.272727	0.272727	0.272727	26.4545	0.272727	0.272727	0.272727	0.272727	0.272727	0.272727	0.272727	0.272727	0.272727	0.272727	0.272727	0.272727	0.272727	0.272727	0.272727	0.272727	0.272727	0.272727	0.272727	0.272727	0.272727	0.272727	0.272727
	507	729.63	0.0538117	0.0538117	0.0538117	0.0538117	0.0538117	0.0538117	0.0538117	0.0538117	1.34529	0.0538117	1.02242	0.0538117	0.0538117	1.34529	0.0538117	0.0538117	1.02242	1.02242	1.18386	0.64574	0.0538117	0.64574	0.0538117	2.09865	1.93722	1.8296	0.914798	0.914798	0.484305	1.07623	1.18386	0.860987	0.914798
	508	731.51	0.734694	0.734694	0.734694	0.734694	0.734694	0.734694	0.734694	0.734694	0.734694	0.734694	3.67347	0.734694	0.734694	0.734694	0.734694	0.734694	0.734694	3.67347	0.734694	4.40816	0.734694	0.734694	0.734694	0.734694	0.734694	0.734694	0.734694	0.734694	0.734694	0.734694	0.734694	0.734694	0.734694
	509	732.43	0.765957	0.765957	0.765957	0.765957	0.765957	0.765957	0.765957	0.765957	0.765957	0.765957	0.765957	0.765957	0.765957	0.765957	0.765957	0.765957	3.82979	0.765957	0.765957	0.765957	6.12766	0.765957	0.765957	0.765957	0.765957	0.765957	0.765957	0.765957	0.765957	0.765957	0.765957	0.765957	0.765957
	510	732.47	7.0453	7.42408	7.57559	0.199358	0.199358	0.199358	0.199358	0.199358	0.199358	0.199358	0.199358	0.199358	0.199358	0.199358	7.57559	0.199358	0.199358	0.199358	0.199358	0.199358	0.199358	0.199358	0.199358	0.199358	0.199358	0.199358	0.199358	0.199358	0.199358	0.199358	0.199358	0.199358	0.199358
	511	733.48	0.0659341	0.0659341	0.0659341	0.0659341	0.0659341	13.7143	0.0659341	4.94505	0.0659341	10.2198	0.0659341	0.0659341	5.01099	0.0659341	0.0659341	0.0659341	0.0659341	0.0659341	0.0659341	0.0659341	0.0659341	0.0659341	0.0659341	0.0659341	0.0659341	0.0659341	0.0659341	0.0659341	0.0659341	0.0659341	0.0659341	0.0659341	0.0659341
	512	734.52	0.467532	0.467532	0.467532	0.467532	0.467532	0.467532	0.467532	0.467532	19.6364	0.467532	0.467532	0.467532	0.467532	0.467532	0.467532	0.467532	0.467532	0.467532	0.467532	0.467532	0.467532	0.467532	0.467532	0.467532	0.467532	0.467532	0.467532	0.467532	0.467532	0.467532	0.467532	0.467532	0.467532
	513	735.43	0.336449	0.336449	0.336449	0.336449	0.336449	24.2243	0.336449	0.336449	0.336449	0.336449	0.336449	0.336449	0.336449	0.336449	0.336449	0.336449	0.336449	0.336449	0.336449	0.336449	0.336449	0.336449	0.336449	0.336449	0.336449	0.336449	0.336449	0.336449	0.336449	0.336449	0.336449	0.336449	0.336449
	514	735.47	0.467532	0.467532	0.467532	0.467532	0.467532	0.467532	0.467532	0.467532	0.467532	0.467532	0.467532	0.467532	0.467532	0.467532	0.467532	0.467532	0.467532	0.467532	0.467532	0.467532	0.467532	0.467532	0.467532	0.467532	0.467532	0.467532	0.467532	0.467532	0.467532	0.467532	0.467532	0.467532	0.467532
	515	735.54	0.0032213	0.0032213	0.0032213	0.124396	0.128852	0.0032213	0.264146	0.367228	0.0418769	0.0032213	4.1748	0.277032	0.376892	0.0676473	0.0032213	0.0032213	0.0257704	4.12004	3.56276	2.56415	1.23698	2.46751	1.23698	1.03082	1.02437	0.676473	0.963168	0.947062	1.14678	1.23054	1.25309	0.151401	0.776333
	516	736.5	0.529412	0.529412	0.529412	0.529412	0.529412	0.529412	0.529412	0.529412	0.529412	0.529412	0.529412	0.529412	0.529412	0.529412	0.529412	0.529412	0.529412	0.529412	0.529412	0.529412	0.529412	0.529412	0.529412	0.529412	0.529412	0.529412	0.529412	0.529412	0.529412	0.529412	0.529412	0.529412	0.529412
	517	740.19	0.878049	0.878049	0.878049	0.878049	0.878049	0.878049	0.878049	0.878049	0.878049	0.878049	0.878049	0.878049	0.878049	0.878049	0.878049	0.878049	0.878049	0.878049	0.878049	0.878049	0.878049	0.878049	0.878049	0.878049	0.878049	0.878049	0.878049	0.878049	0.878049	0.878049	0.878049	0.878049	0.878049
	518	740.38	1.85842	1.95834	1.9983	2.25724	2.3381	6.84978	1.34838	2.55653	0.469237	5.18049	0.00269676	1.41041	2.5862	0.496205	2.00639	2.62935	0.00269676	0.00269676	0.00269676	0.00269676	0.00269676	0.00269676	0.00269676	0.00269676	0.00269676	0.00269676	0.00269676	0.00269676	0.00269676	0.00269676	0.00269676	0.00269676	0.00269676
	519	740.46	0.404494	0.404494	0.404494	0.404494	0.404494	0.404494	0.404494	0.404494	0.404494	0.404494	0.404494	0.404494	0.404494	0.404494	0.404494	0.404494	0.404494	0.404494	0.404494	0.404494	0.404494	0.404494	0.404494	0.404494	0.404494	12.5393	0.404494	0.404494	0.404494	0.404494	0.404494	9.70787	0.404494
	520	740.47	2.47528	2.60836	2.66159	0.0123222	3.41324	0.0123222	2.13174	3.10519	1.25686	0.591465	0.147866	2.23032	3.21609	1.31847	2.67391	3.73362	0.431276	0.147866	0.234121	0.0862553	0.0123222	0.0123222	0.0123222	0.271088	0.234121	0.0123222	0.258766	0.258766	0.135544	0.455921	0.492887	0.0123222	0.246444
	521	742.4	7.72758	8.14304	8.30922	0.117031	0.117031	0.117031	0.117031	0.117031	0.117031	0.117031	0.117031	0.117031	0.117031	0.117031	8.07516	0.117031	0.117031	0.117031	0.117031	0.117031	0.117031	0.117031	0.117031	0.117031	0.117031	0.117031	0.117031	0.117031	0.117031	0.117031	0.117031	0.117031	0.117031
	522	742.44	3.80653	4.01118	4.09304	0.0426358	3.83723	0.0426358	2.38761	0.0426358	1.74807	0.0426358	0.0426358	2.2597	0.0426358	1.6628	4.13568	6.94964	0.0426358	0.0426358	0.0426358	0.0426358	0.0426358	0.0426358	0.0426358	0.0426358	0.0426358	0.0426358	0.0426358	0.0426358	0.0426358	0.0426358	0.0426358	0.0426358	0.0426358
	523	742.49	0.0308022	0.0308022	0.0308022	2.79528	2.8954	0.0308022	3.17262	6.56086	4.52792	0.0308022	0.0308022	3.35743	6.77647	4.62032	0.0308022	0.0308022	0.0308022	0.0308022	0.0308022	0.0308022	0.0308022	0.0308022	0.0308022	0.0308022	0.0308022	0.0308022	0.0308022	0.0308022	0.0308022	0.0308022	0.0308022	0.0308022	0.0308022
	524	743.49	0.679245	0.679245	0.679245	0.679245	0.679245	0.679245	0.679245	0.679245	0.679245	0.679245	0.679245	0.679245	0.679245	0.679245	0.679245	0.679245	0.679245	0.679245	0.679245	0.679245	0.679245	0.679245	0.679245	0.679245	0.679245	0.679245	0.679245	0.679245	0.679245	0.679245	0.679245	12.2264	0.679245
	525	744.4	0.216867	0.216867	0.216867	0.216867	0.216867	0.216867	0.216867	0.216867	0.216867	0.216867	2.16867	0.216867	0.216867	0.216867	0.216867	0.216867	0.216867	2.16867	0.216867	3.46988	8.45783	3.90361	8.6747	0.216867	0.216867	0.216867	0.216867	0.86747	0.216867	0.216867	0.216867	0.216867	0.216867
	526	744.41	2.02477	2.13363	2.17717	2.57908	2.67146	5.99169	1.2211	2.57716	0.456897	4.8405	0.00162597	1.28451	2.6113	0.473156	2.19018	2.72837	0.00162597	0.00162597	0.00162597	0.00162597	0.00162597	0.00162597	0.00162597	0.00162597	0.00162597	0.00162597	0.00650387	0.00162597	0.00162597	0.00162597	0.00162597	0.00162597	0.00162597
	527	744.42	0.455696	0.455696	0.455696	0.455696	0.455696	0.455696	0.455696	0.455696	0.455696	0.455696	0.455696	0.455696	0.455696	0.455696	0.455696	0.455696	0.455696	0.455696	0.455696	0.455696	0.455696	0.455696	0.455696	0.455696	0.455696	0.455696	0.455696	0.455696	0.455696	0.455696	0.455696	0.455696	0.455696
	528	744.5	2.34937	2.47568	2.52621	3.39977	3.52155	0.604682	2.029	3.25332	1.63741	0.566363	0.0485988	2.15143	3.25706	1.67573	2.5206	3.55332	0.000934593	0.0514026	0.0168227	0.029907	0.0168227	0.0271032	0.0168227	0.0168227	0.0168227	0.000934593	0.0149535	0.0130843	0.0102805	0.0130843	0.0140189	0.000934593	0.000934593
	529	745.4	0.75	0.75	0.75	0.75	0.75	0.75	0.75	0.75	0.75	0.75	0.75	0.75	0.75	0.75	0.75	0.75	6.75	0.75	0.75	0.75	0.75	0.75	0.75	0.75	0.75	0.75	0.75	0.75	3.75	0.75	0.75	0.75	0.75
	530	745.51	0.62069	0.62069	0.62069	0.62069	0.62069	0.62069	0.62069	0.62069	0.62069	0.62069	0.62069	0.62069	0.62069	0.62069	0.62069	0.62069	0.62069	0.62069	0.62069	0.62069	0.62069	0.62069	0.62069	0.62069	0.62069	6.2069	0.62069	0.62069	0.62069	0.62069	0.62069	3.72414	5.58621
	531	746.4	0.818182	0.818182	0.818182	0.818182	0.818182	0.818182	0.818182	0.818182	0.818182	0.818182	0.818182	0.818182	0.818182	0.818182	0.818182	0.818182	0.818182	0.818182	0.818182	7.36364	0.818182	0.818182	0.818182	0.818182	0.818182	0.818182	0.818182	0.818182	0.818182	0.818182	0.818182	0.818182	0.818182
	532	747.4	0.6	0.6	0.6	0.6	0.6	0.6	0.6	0.6	0.6	0.6	0.6	0.6	0.6	0.6	0.6	0.6	0.6	0.6	0.6	0.6	6.6	3	6.6	0.6	0.6	0.6	0.6	0.6	0.6	0.6	0.6	0.6	0.6
	533	747.46	0.324324	0.324324	0.324324	0.324324	0.324324	14.2703	0.324324	0.324324	0.324324	10.7027	0.324324	0.324324	0.324324	0.324324	0.324324	0.324324	0.324324	0.324324	0.324324	0.324324	0.324324	0.324324	0.324324	0.324324	0.324324	0.324324	0.324324	0.324324	0.324324	0.324324	0.324324	0.324324	0.324324
	534	748.53	0.173077	0.173077	0.173077	0.173077	0.173077	0.173077	0.173077	0.173077	3.11538	0.173077	3.98077	0.173077	0.173077	2.94231	0.173077	0.173077	0.173077	3.98077	0.173077	3.46154	0.173077	0.173077	0.173077	1.38462	1.21154	1.90385	1.38462	1.21154	0.173077	0.173077	0.173077	0.173077	0.173077
	535	749.52	0.0551302	0.0551302	0.0551302	0.0551302	0.0551302	0.0551302	0.0551302	0.0551302	0.0551302	0.0551302	5.2925	0.0551302	0.0551302	0.0551302	0.0551302	0.0551302	0.0551302	5.18224	2.31547	2.75651	1.37825	2.70138	1.37825	0.0551302	0.385911	0.0551302	0.992343	0.992343	2.70138	1.48851	1.26799	0.0551302	0.992343
	536	750.49	0.734694	0.734694	0.734694	0.734694	0.734694	0.734694	0.734694	0.734694	0.734694	0.734694	0.734694	0.734694	0.734694	0.734694	0.734694	0.734694	0.734694	0.734694	0.734694	5.14286	0.734694	5.87755	0.734694	0.734694	0.734694	0.734694	0.734694	0.734694	0.734694	0.734694	0.734694	0.734694	0.734694
	537	750.51	0.947368	0.947368	0.947368	0.947368	0.947368	0.947368	0.947368	0.947368	0.947368	0.947368	0.947368	0.947368	0.947368	0.947368	0.947368	0.947368	0.947368	0.947368	0.947368	0.947368	0.947368	0.947368	0.947368	0.947368	0.947368	2.84211	0.947368	0.947368	0.947368	0.947368	0.947368	0.947368	0.947368
	538	750.56	0.208092	0.208092	0.208092	0.208092	0.208092	0.208092	0.208092	0.208092	0.208092	0.208092	3.32948	0.208092	0.208092	0.208092	0.208092	0.208092	0.208092	3.32948	2.28902	4.36994	0.208092	3.53757	0.208092	1.87283	1.66474	1.87283	1.66474	1.66474	1.24855	1.66474	1.87283	0.208092	1.04046
	539	750.57	0.423529	0.423529	0.423529	0.423529	0.423529	0.423529	0.423529	0.423529	0.423529	0.423529	0.423529	0.423529	0.423529	0.423529	0.423529	0.423529	0.423529	0.423529	0.423529	0.423529	0.423529	0.423529	0.423529	0.423529	0.423529	0.423529	0.423529	0.423529	0.423529	0.423529	0.423529	0.423529	0.423529
	540	751.5	0.220859	0.220859	0.220859	0.220859	0.220859	16.3436	0.220859	0.220859	0.220859	12.1472	0.220859	0.220859	0.220859	0.220859	0.220859	0.220859	0.220859	0.220859	0.220859	0.220859	0.220859	0.220859	0.220859	0.220859	0.220859	0.220859	0.220859	0.220859	0.220859	0.220859	0.220859	0.220859	0.220859
	541	751.51	1	1	1	1	1	1	1	1	1	1	1	1	1	1	1	1	1	1	1	1	1	1	1	1	1	1	1	1	1	1	1	1	1
	542	751.52	0.765957	0.765957	0.765957	0.765957	0.765957	0.765957	0.765957	0.765957	0.765957	0.765957	0.765957	0.765957	0.765957	0.765957	0.765957	0.765957	0.765957	0.765957	0.765957	0.765957	0.765957	0.765957	0.765957	0.765957	0.765957	0.765957	0.765957	0.765957	0.765957	0.765957	0.765957	0.765957	0.765957
	543	752.51	0.705882	0.705882	0.705882	0.705882	0.705882	0.705882	0.705882	0.705882	0.705882	0.705882	0.705882	0.705882	0.705882	0.705882	0.705882	0.705882	0.705882	0.705882	0.705882	0.705882	0.705882	0.705882	0.705882	0.705882	0.705882	2.11765	0.705882	0.705882	0.705882	0.705882	0.705882	0.705882	0.705882
	544	753.63	0.176471	0.176471	0.176471	0.176471	0.176471	0.176471	0.176471	0.176471	0.176471	0.176471	0.176471	0.176471	0.176471	0.176471	0.176471	0.176471	0.176471	0.176471	1.23529	0.176471	0.176471	0.176471	0.176471	2.29412	1.94118	1.94118	0.882353	0.882353	0.176471	0.882353	1.05882	0.176471	0.705882
	545	754.48	0.236842	0.236842	0.236842	0.236842	0.236842	0.236842	0.236842	0.236842	0.236842	0.236842	0.236842	0.236842	0.236842	2.13158	0.236842	0.236842	0.236842	0.236842	1.65789	0.236842	0.236842	0.236842	0.236842	1.65789	1.42105	3.07895	1.65789	1.65789	0.236842	3.31579	3.55263	1.89474	1.42105
	546	755.52	0.191489	0.191489	0.191489	0.191489	0.191489	0.191489	0.191489	0.191489	0.191489	0.191489	0.191489	0.191489	0.191489	0.191489	0.191489	0.191489	0.191489	0.191489	0.191489	0.191489	0.191489	0.191489	0.191489	3.06383	2.87234	3.25532	0.191489	0.191489	0.191489	0.191489	0.191489	0.191489	0.191489
	547	755.64	0.148148	0.148148	0.148148	0.148148	0.148148	0.148148	0.148148	0.148148	0.148148	0.148148	0.148148	0.148148	0.148148	0.148148	0.148148	0.148148	0.148148	0.148148	1.33333	0.148148	0.148148	0.148148	0.148148	2.81481	2.37037	2.22222	1.03704	1.03704	0.148148	1.03704	1.18519	0.148148	0.888889
	548	756.36	1.90018	2.00234	2.0432	1.88289	1.95033	6.68684	0.0309576	5.41758	0.0309576	5.66524	0.0309576	0.0309576	5.57237	0.0309576	2.07416	0.0309576	0.0309576	0.0309576	0.0309576	0.0309576	0.0309576	0.0309576	0.0309576	0.0309576	0.0309576	0.0309576	0.0309576	0.0309576	0.0309576	0.0309576	0.0309576	0.0309576	0.0309576
	549	756.58	0.705882	0.705882	0.705882	0.705882	0.705882	0.705882	0.705882	0.705882	0.705882	0.705882	0.705882	0.705882	0.705882	0.705882	0.705882	0.705882	0.705882	0.705882	0.705882	0.705882	0.705882	0.705882	0.705882	0.705882	0.705882	0.705882	0.705882	0.705882	0.705882	0.705882	0.705882	0.705882	0.705882
	550	757.66	0.0803571	0.0803571	0.0803571	0.0803571	0.0803571	0.0803571	0.0803571	0.0803571	0.0803571	0.0803571	0.803571	0.0803571	0.0803571	0.0803571	0.0803571	0.0803571	0.0803571	0.803571	1.44643	0.0803571	0.0803571	0.0803571	0.0803571	2.73214	2.41071	2.16964	0.964286	0.883929	0.0803571	1.125	1.20536	0.642857	0.883929
	551	757.72	0.62069	0.62069	0.62069	0.62069	0.62069	0.62069	0.62069	0.62069	0.62069	0.62069	0.62069	0.62069	0.62069	0.62069	0.62069	0.62069	0.62069	0.62069	0.62069	0.62069	0.62069	0.62069	0.62069	0.62069	0.62069	0.62069	0.62069	0.62069	0.62069	0.62069	0.62069	0.62069	0.62069
	552	758.48	4.06338	4.28184	4.36923	4.5919	4.75637	0.0553067	0.0553067	2.43349	0.0553067	0.0553067	0.0553067	0.0553067	0.0553067	0.0553067	4.47984	5.47536	0.0553067	0.0553067	0.0553067	0.0553067	0.0553067	0.0553067	0.0553067	0.0553067	0.0553067	0.0553067	0.0553067	0.0553067	0.0553067	0.0553067	0.0553067	0.0553067	0.0553067
	553	758.56	0.8	0.8	0.8	0.8	0.8	0.8	0.8	0.8	0.8	0.8	0.8	0.8	0.8	0.8	0.8	0.8	0.8	0.8	0.8	0.8	0.8	0.8	0.8	0.8	0.8	0.8	0.8	0.8	0.8	0.8	0.8	0.8	0.8
	554	759.42	0.333333	0.333333	0.333333	0.333333	0.333333	0.333333	0.333333	0.333333	0.333333	0.333333	0.333333	0.333333	0.333333	0.333333	0.333333	0.333333	3.66667	0.333333	0.333333	2.66667	7.33333	3	7.33333	0.333333	0.333333	0.333333	0.333333	0.333333	2	0.333333	0.333333	0.333333	0.333333
	555	760.39	1.87716	1.97808	2.01845	2.26646	2.34764	4.63464	1.23879	4.78191	0.00866289	4.2015	0.00866289	1.31676	4.85122	0.00866289	2.10508	2.18305	0.00866289	0.00866289	0.00866289	0.00866289	0.00866289	0.00866289	0.00866289	0.00866289	0.00866289	0.00866289	0.00866289	0.00866289	0.00866289	0.00866289	0.00866289	0.00866289	0.00866289
	556	760.47	0.857143	0.857143	0.857143	0.857143	0.857143	0.857143	0.857143	0.857143	0.857143	0.857143	0.857143	0.857143	0.857143	0.857143	0.857143	0.857143	0.857143	0.857143	0.857143	6	0.857143	0.857143	0.857143	0.857143	0.857143	0.857143	0.857143	0.857143	0.857143	0.857143	0.857143	0.857143	0.857143
	557	760.48	2.12501	2.23926	2.28496	2.88469	2.98802	0.436752	2.07723	5.56592	0.958723	0.447404	0.0426099	2.21039	5.56592	1.00666	2.31691	2.66845	0.00532624	0.0426099	0.00532624	0.00532624	0.00532624	0.0426099	0.00532624	0.00532624	0.00532624	0.00532624	0.00532624	0.00532624	0.00532624	0.00532624	0.00532624	0.00532624	0.00532624
	558	760.5	4.34112	4.57452	4.66787	5.18836	5.3742	0.0307097	0.0307097	0.0307097	0.0307097	0.0307097	0.0307097	0.0307097	0.0307097	0.0307097	4.76	6.20336	0.0307097	0.0307097	0.0307097	0.0307097	0.0307097	0.0307097	0.0307097	0.0307097	0.0307097	0.0307097	0.0307097	0.0307097	0.0307097	0.0307097	0.0307097	0.0307097	0.0307097
	559	760.59	0.36	0.36	0.36	0.36	0.36	0.36	0.36	0.36	0.36	0.36	0.36	0.36	0.36	0.36	0.36	0.36	0.36	0.36	0.36	0.36	0.36	0.36	0.36	0.36	0.36	0.36	0.36	0.36	0.36	0.36	0.36	0.36	0.36
	560	761.41	0.590164	0.590164	0.590164	0.590164	0.590164	0.590164	0.590164	0.590164	0.590164	0.590164	0.590164	0.590164	0.590164	0.590164	0.590164	0.590164	0.590164	0.590164	0.590164	2.36066	7.08197	0.590164	7.08197	0.590164	0.590164	0.590164	0.590164	0.590164	0.590164	0.590164	0.590164	0.590164	0.590164
	561	761.42	0.857143	0.857143	0.857143	0.857143	0.857143	0.857143	0.857143	0.857143	0.857143	0.857143	0.857143	0.857143	0.857143	0.857143	0.857143	0.857143	4.28571	0.857143	0.857143	0.857143	0.857143	0.857143	0.857143	0.857143	0.857143	0.857143	0.857143	0.857143	2.57143	0.857143	0.857143	0.857143	0.857143
	562	761.5	0.923077	0.923077	0.923077	0.923077	0.923077	0.923077	0.923077	0.923077	0.923077	0.923077	0.923077	0.923077	0.923077	0.923077	0.923077	0.923077	0.923077	0.923077	0.923077	0.923077	0.923077	0.923077	0.923077	0.923077	0.923077	0.923077	0.923077	0.923077	0.923077	0.923077	0.923077	0.923077	0.923077
	563	761.55	0.0101237	0.0101237	0.0101237	0.0101237	0.0101237	0.0101237	0.526434	0.0101237	0.16198	0.0101237	5.10236	0.546682	0.0101237	0.16198	0.0101237	0.0101237	0.0101237	5.0315	3.34083	2.62205	1.58943	2.48031	1.5793	0.627672	0.698538	0.577053	1.07312	1.06299	1.95388	1.29584	1.20472	0.313836	0.951631
	564	762.17	0.782609	0.782609	0.782609	0.782609	0.782609	0.782609	0.782609	0.782609	0.782609	0.782609	0.782609	0.782609	0.782609	0.782609	0.782609	0.782609	0.782609	0.782609	3.91304	0.782609	0.782609	0.782609	0.782609	0.782609	0.782609	0.782609	3.13043	3.13043	0.782609	0.782609	0.782609	0.782609	0.782609
	565	762.51	2.66186	2.80497	2.86221	3.48324	3.608	0.0100782	1.9451	3.25526	1.44119	0.433363	0.0100782	2.06603	3.2855	1.41095	2.88237	3.61808	0.0100782	0.0302347	0.0100782	0.0100782	0.0100782	0.0100782	0.0100782	0.0100782	0.0100782	0.0100782	0.0100782	0.0100782	0.0100782	0.0100782	0.0100782	0.0100782	0.0100782
	566	762.52	0.947368	0.947368	0.947368	0.947368	0.947368	0.947368	0.947368	0.947368	0.947368	0.947368	2.84211	0.947368	0.947368	0.947368	0.947368	0.947368	0.947368	0.947368	0.947368	0.947368	0.947368	0.947368	0.947368	0.947368	0.947368	0.947368	0.947368	0.947368	0.947368	0.947368	0.947368	0.947368	0.947368
	567	762.6	0.54733	0.576756	0.588527	0.640172	0.663102	0.528202	0.711077	0.647427	0.589952	0.535802	0.806553	0.683052	0.659302	0.620352	0.595177	0.741953	0.627952	0.814628	0.785653	0.689227	0.648852	0.727227	0.650277	0.832678	0.799903	0.690652	0.763328	0.751928	0.777103	0.729602	0.712027	0.476902	0.643627
	568	763.17	0.139535	0.139535	0.139535	0.139535	0.139535	0.139535	0.139535	0.139535	0.139535	0.139535	0.139535	0.139535	0.139535	0.139535	0.139535	0.139535	0.139535	0.139535	0.139535	0.139535	0.139535	0.139535	0.139535	0.139535	0.139535	0.139535	0.139535	0.139535	0.139535	0.139535	0.139535	0.139535	0.139535
	569	763.51	0.782609	0.782609	0.782609	0.782609	0.782609	0.782609	0.782609	0.782609	0.782609	0.782609	0.782609	0.782609	0.782609	0.782609	0.782609	0.782609	0.782609	0.782609	0.782609	0.782609	0.782609	0.782609	0.782609	0.782609	0.782609	0.782609	0.782609	0.782609	0.782609	0.782609	0.782609	0.782609	0.782609
	570	763.57	0.0222772	0.0222772	0.0222772	0.0222772	0.0222772	0.0222772	0.0222772	0.0222772	0.0222772	0.0222772	0.534653	0.0222772	0.0222772	0.0222772	0.0222772	0.0222772	0.0222772	0.534653	1.38119	0.445545	0.0222772	0.490099	0.0222772	0.556931	0.490099	0.601485	0.467822	0.445545	0.0222772	0.445545	0.445545	0.289604	1.24752
	571	763.7	0.782609	0.782609	0.782609	0.782609	0.782609	0.782609	0.782609	0.782609	0.782609	0.782609	0.782609	0.782609	0.782609	0.782609	0.782609	0.782609	0.782609	0.782609	0.782609	0.782609	0.782609	0.782609	0.782609	0.782609	0.782609	0.782609	0.782609	0.782609	0.782609	0.782609	0.782609	0.782609	0.782609
	572	764.17	0.878049	0.878049	0.878049	0.878049	0.878049	0.878049	0.878049	0.878049	0.878049	0.878049	0.878049	0.878049	0.878049	0.878049	0.878049	0.878049	0.878049	0.878049	0.878049	0.878049	0.878049	0.878049	0.878049	0.878049	0.878049	0.878049	0.878049	0.878049	0.878049	0.878049	0.878049	0.878049	0.878049
	573	764.41	0.129531	0.129531	0.129531	7.50312	7.77188	0.129531	0.129531	0.129531	2.46109	0.129531	0.129531	0.129531	0.129531	0.129531	0.129531	14.1189	0.129531	0.129531	0.129531	0.129531	0.129531	0.129531	0.129531	0.129531	0.129531	0.129531	0.129531	0.129531	0.129531	0.129531	0.129531	0.129531	0.129531
	574	764.45	5.79616	6.10778	6.23243	0.039697	0.039697	0.039697	0.039697	2.5803	2.50091	0.039697	0.039697	0.039697	2.81849	2.54061	6.31182	0.039697	0.039697	0.039697	0.039697	0.039697	0.039697	0.039697	0.039697	0.039697	0.039697	0.039697	0.039697	0.039697	0.039697	0.039697	0.039697	0.039697	0.039697
	575	764.46	0.16	0.16	0.16	0.16	0.16	0.16	15.36	0.16	0.16	0.16	0.16	15.2	0.16	0.16	0.16	0.16	0.16	0.16	0.16	0.16	0.16	0.16	0.16	0.16	0.16	0.16	0.16	0.16	0.16	0.16	0.16	0.16	0.16
	576	764.53	0.363636	0.363636	0.363636	0.363636	0.363636	0.363636	0.363636	0.363636	0.363636	0.363636	3.27273	0.363636	0.363636	0.363636	0.363636	0.363636	0.363636	3.27273	0.363636	0.363636	0.363636	0.363636	0.363636	0.363636	0.363636	2.18182	0.363636	0.363636	0.363636	0.363636	1.45455	0.363636	0.363636
	577	765.17	0.62069	0.62069	0.62069	0.62069	0.62069	0.62069	0.62069	0.62069	0.62069	0.62069	0.62069	0.62069	0.62069	0.62069	0.62069	0.62069	0.62069	0.62069	0.62069	0.62069	0.62069	0.62069	0.62069	0.62069	0.62069	0.62069	0.62069	0.62069	0.62069	0.62069	0.62069	0.62069	0.62069
	578	767.49	0.923077	0.923077	0.923077	0.923077	0.923077	0.923077	0.923077	0.923077	0.923077	0.923077	0.923077	0.923077	0.923077	0.923077	0.923077	0.923077	0.923077	3.69231	0.923077	0.923077	0.923077	0.923077	0.923077	0.923077	0.923077	0.923077	0.923077	0.923077	0.923077	0.923077	0.923077	0.923077	0.923077
	579	767.54	0.125874	0.125874	0.125874	0.125874	0.125874	0.125874	0.125874	0.125874	0.125874	0.125874	0.125874	0.125874	0.125874	0.125874	0.125874	0.125874	0.125874	0.125874	0.755245	0.125874	0.125874	0.125874	0.125874	1.25874	1.00699	0.755245	0.377622	0.377622	0.125874	1.13287	1.25874	0.125874	0.125874
	580	767.55	0.0567823	0.0567823	0.0567823	0.0567823	0.0567823	0.0567823	0.0567823	0.0567823	0.0567823	0.0567823	0.340694	0.0567823	0.0567823	0.0567823	0.0567823	0.0567823	0.0567823	0.340694	0.0567823	0.0567823	0.0567823	0.0567823	0.0567823	0.0567823	0.0567823	0.0567823	0.0567823	0.0567823	0.0567823	0.0567823	0.0567823	0.0567823	0.0567823
	581	768.5	0.947368	0.947368	0.947368	0.947368	0.947368	0.947368	0.947368	0.947368	0.947368	0.947368	0.947368	0.947368	0.947368	0.947368	0.947368	0.947368	0.947368	0.947368	0.947368	0.947368	0.947368	0.947368	0.947368	0.947368	0.947368	2.84211	0.947368	0.947368	0.947368	0.947368	0.947368	0.947368	0.947368
	582	768.57	0.972973	0.972973	0.972973	0.972973	0.972973	0.972973	0.972973	0.972973	0.972973	0.972973	0.972973	0.972973	0.972973	0.972973	0.972973	0.972973	0.972973	0.972973	0.972973	0.972973	0.972973	0.972973	0.972973	0.972973	0.972973	0.972973	0.972973	0.972973	0.972973	0.972973	1.94595	0.972973	0.972973
	583	769.62	0.679245	0.679245	0.679245	0.679245	0.679245	0.679245	0.679245	0.679245	0.679245	0.679245	0.679245	0.679245	0.679245	0.679245	0.679245	0.679245	0.679245	0.679245	0.679245	0.679245	0.679245	0.679245	0.679245	0.679245	0.679245	0.679245	0.679245	0.679245	0.679245	0.679245	0.679245	0.679245	0.679245
	584	771.56	0.782609	0.782609	0.782609	0.782609	0.782609	0.782609	0.782609	0.782609	0.782609	0.782609	0.782609	0.782609	0.782609	0.782609	0.782609	0.782609	0.782609	0.782609	0.782609	0.782609	0.782609	0.782609	0.782609	0.782609	0.782609	0.782609	0.782609	0.782609	0.782609	0.782609	0.782609	0.782609	0.782609
	585	772.44	4.6334	4.88251	4.98215	0.262219	0.262219	0.262219	0.262219	0.262219	1.31109	0.262219	0.262219	0.262219	0.262219	0.262219	5.24437	7.0799	0.262219	0.262219	0.262219	0.262219	0.262219	0.262219	0.262219	0.262219	0.262219	0.262219	0.262219	0.262219	0.262219	0.262219	0.262219	0.262219	0.262219
	586	772.49	0.0361809	0.0361809	0.0361809	0.0361809	0.0361809	0.0361809	0.0361809	0.0361809	0.0361809	0.0361809	0.0361809	0.0361809	0.0361809	0.0361809	0.0361809	0.0361809	0.0361809	0.0361809	0.0361809	0.0361809	0.0361809	0.0361809	0.0361809	0.253266	0.180905	0.0361809	0.0361809	0.0361809	0.0361809	0.39799	0.470352	0.0361809	0.0361809
	587	773.46	5.46676	5.76067	5.87824	0.419874	0.419874	0.419874	0.419874	0.419874	0.419874	0.419874	0.419874	0.419874	0.419874	0.419874	5.45836	0.419874	0.419874	0.419874	0.419874	0.419874	0.419874	0.419874	0.419874	0.419874	0.419874	0.419874	0.419874	0.419874	0.419874	0.419874	0.419874	0.419874	0.419874
	588	773.48	0.129964	0.129964	0.129964	0.129964	0.129964	17.8051	0.129964	0.129964	0.129964	13.7762	0.129964	0.129964	0.129964	0.129964	0.129964	0.129964	0.129964	0.129964	0.129964	0.129964	0.129964	0.129964	0.129964	0.129964	0.129964	0.129964	0.129964	0.129964	0.129964	0.129964	0.129964	0.129964	0.129964
	589	773.52	1.8487	1.94809	1.98785	0.132523	0.132523	0.132523	0.132523	0.132523	0.132523	0.132523	0.927664	0.132523	0.132523	0.132523	2.2529	0.132523	1.85533	0.132523	0.132523	3.84318	6.2286	4.63832	0.132523	0.132523	0.132523	0.132523	0.39757	0.39757	1.45776	0.132523	0.132523	0.132523	0.132523
	590	773.59	0.9	0.9	0.9	0.9	0.9	0.9	0.9	0.9	0.9	0.9	0.9	0.9	0.9	0.9	0.9	0.9	0.9	0.9	0.9	0.9	0.9	0.9	0.9	0.9	0.9	4.5	0.9	0.9	0.9	0.9	0.9	0.9	0.9
	591	773.6	0.4	0.4	0.4	0.4	0.4	0.4	0.4	0.4	0.4	0.4	0.4	0.4	0.4	0.4	0.4	0.4	0.4	0.4	1.2	0.4	0.4	0.4	0.4	2	2	0.4	0.4	0.4	0.4	0.4	0.4	0.4	0.4
	592	774.52	0.553846	0.553846	0.553846	0.553846	0.553846	0.553846	0.553846	0.553846	0.553846	0.553846	0.553846	0.553846	0.553846	0.553846	0.553846	0.553846	0.553846	1.66154	0.553846	0.553846	0.553846	0.553846	15.5077	0.553846	0.553846	0.553846	0.553846	0.553846	0.553846	0.553846	0.553846	0.553846	0.553846
	593	774.57	0.782609	0.782609	0.782609	0.782609	0.782609	0.782609	0.782609	0.782609	0.782609	0.782609	0.782609	0.782609	0.782609	0.782609	0.782609	0.782609	0.782609	0.782609	0.782609	0.782609	0.782609	0.782609	0.782609	0.782609	0.782609	0.782609	0.782609	0.782609	0.782609	0.782609	0.782609	0.782609	0.782609
	594	775.51	0.62069	0.62069	0.62069	0.62069	0.62069	0.62069	0.62069	0.62069	0.62069	0.62069	0.62069	0.62069	0.62069	0.62069	0.62069	0.62069	0.62069	0.62069	0.62069	0.62069	14.2759	0.62069	0.62069	0.62069	0.62069	0.62069	0.62069	0.62069	0.62069	0.62069	0.62069	0.62069	0.62069
	595	775.52	0.878049	0.878049	0.878049	0.878049	0.878049	0.878049	0.878049	0.878049	0.878049	0.878049	0.878049	0.878049	0.878049	0.878049	0.878049	0.878049	5.26829	0.878049	0.878049	0.878049	0.878049	0.878049	0.878049	0.878049	0.878049	0.878049	0.878049	0.878049	0.878049	0.878049	0.878049	0.878049	0.878049
	596	775.57	0.878049	0.878049	0.878049	0.878049	0.878049	0.878049	0.878049	0.878049	0.878049	0.878049	0.878049	0.878049	0.878049	0.878049	0.878049	0.878049	0.878049	0.878049	5.26829	0.878049	0.878049	0.878049	0.878049	0.878049	0.878049	0.878049	0.878049	0.878049	0.878049	0.878049	0.878049	0.878049	0.878049
	597	776.49	6.11011	6.43861	6.57001	0.0912501	0.0912501	0.0912501	0.0912501	0.0912501	0.0912501	0.0912501	0.0912501	0.0912501	0.0912501	0.0912501	6.66126	7.39126	0.0912501	0.0912501	0.0912501	0.0912501	0.0912501	0.0912501	0.0912501	0.0912501	0.0912501	0.0912501	0.0912501	0.0912501	0.0912501	0.0912501	0.0912501	0.0912501	0.0912501
	598	776.53	0.302521	0.302521	0.302521	0.302521	0.302521	0.302521	0.302521	0.302521	0.302521	0.302521	5.14286	0.302521	0.302521	0.302521	0.302521	0.302521	0.302521	5.14286	0.302521	5.14286	0.302521	4.53782	0.302521	1.21008	0.302521	2.42017	0.302521	0.302521	0.907563	0.302521	3.02521	0.302521	0.302521
	599	777.06	0.610169	0.610169	0.610169	0.610169	0.610169	0.610169	0.610169	0.610169	0.610169	0.610169	0.610169	0.610169	0.610169	0.610169	0.610169	0.610169	0.610169	0.610169	0.610169	0.610169	0.610169	0.610169	0.610169	0.610169	0.610169	0.610169	0.610169	0.610169	0.610169	6.71186	0.610169	8.54237	0.610169
	600	777.51	0.0650995	0.0650995	0.0650995	0.0650995	0.0650995	13.1501	0.0650995	5.07776	0.0650995	10.0904	0.0650995	0.0650995	5.59855	0.0650995	0.0650995	0.0650995	0.0650995	0.0650995	0.0650995	0.0650995	0.0650995	0.0650995	0.0650995	0.0650995	0.0650995	0.0650995	0.0650995	0.0650995	0.0650995	0.0650995	0.0650995	0.0650995	0.0650995
	601	777.53	0.580645	0.580645	0.580645	0.580645	0.580645	0.580645	0.580645	0.580645	0.580645	0.580645	0.580645	0.580645	0.580645	0.580645	0.580645	0.580645	0.580645	0.580645	4.06452	0.580645	0.580645	0.580645	0.580645	0.580645	0.580645	0.580645	2.32258	2.90323	0.580645	4.06452	0.580645	0.580645	4.64516
	602	777.55	0.6	0.6	0.6	0.6	0.6	0.6	0.6	0.6	0.6	0.6	0.6	0.6	0.6	0.6	0.6	0.6	0.6	0.6	0.6	0.6	0.6	0.6	0.6	0.6	0.6	0.6	0.6	0.6	0.6	2.4	0.6	0.6	0.6
	603	777.56	0.333333	0.333333	0.333333	0.333333	0.333333	0.333333	0.333333	0.333333	0.333333	0.333333	6.66667	0.333333	0.333333	0.333333	0.333333	0.333333	0.333333	6.66667	2	0.333333	0.333333	0.333333	0.333333	0.333333	0.333333	0.333333	3.66667	3.66667	2.66667	0.333333	0.333333	0.333333	1
	604	777.58	0.590164	0.590164	0.590164	0.590164	0.590164	0.590164	0.590164	0.590164	0.590164	0.590164	2.95082	0.590164	0.590164	0.590164	0.590164	0.590164	0.590164	2.95082	8.2623	0.590164	0.590164	0.590164	0.590164	2.95082	0.590164	0.590164	0.590164	0.590164	0.590164	0.590164	0.590164	0.590164	0.590164
	605	777.6	0.134328	0.134328	0.134328	0.134328	0.134328	0.134328	0.134328	15.1791	0.134328	0.134328	0.134328	0.134328	16.2537	0.134328	0.134328	0.134328	0.134328	0.134328	0.134328	0.134328	0.134328	0.134328	0.134328	0.134328	0.134328	0.134328	0.134328	0.134328	0.134328	0.134328	0.134328	0.134328	0.134328
	606	778.46	0.324324	0.324324	0.324324	0.324324	0.324324	0.324324	0.324324	0.324324	0.324324	0.324324	0.324324	0.324324	0.324324	0.324324	0.324324	0.324324	0.324324	0.324324	1.62162	0.324324	0.324324	0.324324	0.324324	2.59459	1.94595	3.89189	2.27027	1.94595	0.324324	4.21622	4.54054	3.24324	1.2973
	607	778.47	0.0567823	0.0567823	0.0567823	0.0567823	0.0567823	0.0567823	0.0567823	0.0567823	0.0567823	0.0567823	0.340694	0.0567823	0.0567823	0.0567823	0.0567823	0.0567823	1.02208	0.340694	0.0567823	0.0567823	0.0567823	0.0567823	0.0567823	0.0567823	0.0567823	0.0567823	0.0567823	0.0567823	0.0567823	0.0567823	0.0567823	0.0567823	0.0567823
	608	778.49	2.79596	2.94628	3.0064	3.20013	3.31475	0.0770873	0.0770873	7.47747	0.0770873	0.0770873	0.0770873	0.0770873	7.78582	0.0770873	3.31475	0.0770873	0.0770873	0.0770873	0.0770873	0.0770873	0.0770873	0.0770873	0.0770873	0.0770873	0.0770873	0.0770873	0.0770873	0.0770873	0.0770873	0.0770873	0.0770873	0.0770873	0.0770873
	609	778.54	0.382979	0.382979	0.382979	0.382979	0.382979	0.382979	0.382979	0.382979	5.74468	0.382979	0.382979	0.382979	0.382979	5.3617	0.382979	0.382979	0.382979	0.382979	0.382979	0.382979	0.382979	0.382979	0.382979	1.91489	0.382979	3.44681	0.382979	0.382979	0.382979	0.382979	2.29787	0.382979	0.382979
	610	778.55	0.391304	0.391304	0.391304	0.391304	0.391304	0.391304	0.391304	0.391304	0.391304	0.391304	6.26087	0.391304	0.391304	0.391304	0.391304	0.391304	0.391304	6.65217	0.391304	5.08696	0.391304	5.47826	0.391304	0.391304	0.391304	0.391304	0.391304	0.391304	0.391304	0.391304	0.391304	0.391304	0.391304
	611	778.57	0.130435	0.130435	0.130435	0.130435	0.130435	2.86957	0.130435	0.130435	0.130435	3.13043	0.130435	0.130435	0.130435	0.130435	0.130435	0.130435	0.130435	0.130435	0.130435	4.30435	5.08696	5.08696	5.6087	0.130435	0.130435	0.130435	0.652174	0.130435	0.391304	0.130435	0.130435	0.130435	0.130435
	612	778.58	0.428571	0.428571	0.428571	0.428571	0.428571	0.428571	0.428571	0.428571	0.428571	0.428571	0.428571	0.428571	0.428571	0.428571	0.428571	0.428571	0.428571	0.428571	0.428571	0.428571	0.428571	0.428571	0.428571	0.428571	0.428571	0.428571	0.428571	0.428571	0.428571	0.428571	0.428571	0.428571	0.428571
	613	778.6	0.765957	0.765957	0.765957	0.765957	0.765957	0.765957	0.765957	0.765957	0.765957	0.765957	0.765957	0.765957	0.765957	0.765957	0.765957	0.765957	0.765957	0.765957	0.765957	0.765957	0.765957	0.765957	0.765957	0.765957	0.765957	0.765957	0.765957	0.765957	0.765957	0.765957	0.765957	0.765957	0.765957
	614	779.15	0.9	0.9	0.9	0.9	0.9	0.9	0.9	0.9	0.9	0.9	0.9	0.9	0.9	0.9	0.9	0.9	0.9	0.9	0.9	0.9	0.9	0.9	0.9	0.9	0.9	0.9	0.9	0.9	0.9	0.9	0.9	0.9	0.9
	615	779.45	0.336449	0.336449	0.336449	0.336449	0.336449	24.2243	0.336449	0.336449	0.336449	0.336449	0.336449	0.336449	0.336449	0.336449	0.336449	0.336449	0.336449	0.336449	0.336449	0.336449	0.336449	0.336449	0.336449	0.336449	0.336449	0.336449	0.336449	0.336449	0.336449	0.336449	0.336449	0.336449	0.336449
	616	780.52	0.734694	0.734694	0.734694	0.734694	0.734694	0.734694	0.734694	0.734694	0.734694	0.734694	0.734694	0.734694	0.734694	0.734694	0.734694	0.734694	0.734694	0.734694	0.734694	0.734694	0.734694	0.734694	0.734694	0.734694	0.734694	0.734694	0.734694	0.734694	0.734694	0.734694	0.734694	0.734694	0.734694
	617	781.22	0.782609	0.782609	0.782609	0.782609	0.782609	0.782609	0.782609	0.782609	0.782609	0.782609	0.782609	0.782609	0.782609	0.782609	0.782609	0.782609	0.782609	0.782609	0.782609	0.782609	0.782609	0.782609	0.782609	0.782609	0.782609	0.782609	0.782609	0.782609	0.782609	0.782609	0.782609	0.782609	0.782609
	618	782.48	0.28125	0.28125	0.28125	0.28125	0.28125	0.28125	0.28125	9.5625	5.625	0.28125	0.28125	0.28125	11.5312	0.28125	0.28125	0.28125	0.28125	0.28125	0.28125	0.28125	0.28125	0.28125	0.28125	0.28125	0.28125	0.28125	0.28125	0.28125	0.28125	0.28125	0.28125	0.28125	0.28125
	619	782.57	0.232258	0.232258	0.232258	0.232258	0.232258	0.232258	0.232258	0.232258	0.232258	0.232258	0.232258	0.232258	0.232258	0.232258	0.232258	0.232258	0.232258	0.232258	0.232258	0.232258	0.232258	0.232258	0.232258	0.232258	0.232258	0.232258	0.232258	0.232258	0.232258	0.232258	0.232258	0.232258	0.232258
	620	783.41	0.631579	0.631579	0.631579	0.631579	0.631579	0.631579	0.631579	0.631579	0.631579	0.631579	0.631579	0.631579	0.631579	0.631579	0.631579	0.631579	0.631579	0.631579	0.631579	0.631579	0.631579	0.631579	0.631579	0.631579	0.631579	0.631579	0.631579	0.631579	0.631579	0.631579	0.631579	0.631579	0.631579
	621	783.57	0.204545	0.204545	0.204545	0.204545	0.204545	0.204545	0.204545	13.5	0.204545	0.204545	0.204545	0.204545	15.5455	0.204545	0.204545	0.204545	0.204545	0.204545	0.204545	0.204545	0.204545	0.204545	0.204545	0.204545	0.204545	0.204545	0.204545	0.204545	0.204545	0.204545	0.204545	0.204545	0.204545
	622	784.41	2.00671	2.1146	2.15775	0.00304768	2.52652	7.36318	1.41107	2.73986	0.487628	5.74487	0.00304768	1.47203	2.75815	0.00304768	2.16385	2.98367	0.00304768	0.00304768	0.00304768	0.00304768	0.00304768	0.00304768	0.00304768	0.00304768	0.00304768	0.00304768	0.00304768	0.00304768	0.00304768	0.00304768	0.00304768	0.00304768	0.00304768
	623	784.5	2.46695	2.59958	2.65263	3.45038	3.57397	0.896023	2.14134	3.46766	1.25544	0.8454	0.00506228	2.25777	3.54866	0.00506228	2.65769	4.07513	0.00506228	0.00506228	0.00506228	0.00506228	0.00506228	0.00506228	0.00506228	0.00506228	0.00506228	0.00506228	0.00506228	0.00506228	0.00506228	0.00506228	0.00506228	0.00506228	0.00506228
	624	785.5	0.184615	0.184615	0.184615	0.184615	0.184615	0.184615	0.184615	0.184615	0.184615	0.184615	0.184615	0.184615	0.184615	29.5385	0.184615	0.184615	0.184615	0.184615	0.184615	0.184615	0.184615	0.184615	0.184615	0.184615	0.184615	0.184615	0.184615	0.184615	0.184615	0.184615	0.184615	0.184615	0.184615
	625	786.25	0.692308	0.692308	0.692308	0.692308	0.692308	0.692308	0.692308	0.692308	0.692308	0.692308	0.692308	0.692308	0.692308	0.692308	0.692308	0.692308	0.692308	0.692308	0.692308	0.692308	0.692308	0.692308	0.692308	0.692308	0.692308	0.692308	0.692308	0.692308	0.692308	0.692308	0.692308	0.692308	0.692308
	626	786.43	0.336449	0.336449	0.336449	0.336449	0.336449	0.336449	0.336449	0.336449	0.336449	0.336449	0.336449	0.336449	0.336449	0.336449	0.336449	24.2243	0.336449	0.336449	0.336449	0.336449	0.336449	0.336449	0.336449	0.336449	0.336449	0.336449	0.336449	0.336449	0.336449	0.336449	0.336449	0.336449	0.336449
	627	786.47	0.0312618	0.0312618	0.0312618	6.48886	6.72129	0.0312618	4.37665	3.78268	2.65725	0.0312618	0.0312618	4.28287	4.15782	2.65725	0.0312618	0.0312618	0.0312618	0.0312618	0.0312618	0.0312618	0.0312618	0.0312618	0.0312618	0.0312618	0.0312618	0.0312618	0.0312618	0.0312618	0.0312618	0.0312618	0.0312618	0.0312618	0.0312618
	628	786.5	6.51264	6.86279	7.00284	0.26934	0.26934	0.26934	0.26934	0.26934	0.26934	0.26934	0.26934	0.26934	0.26934	0.26934	7.00284	0.26934	0.26934	0.26934	0.26934	0.26934	0.26934	0.26934	0.26934	0.26934	0.26934	0.26934	0.26934	0.26934	0.26934	0.26934	0.26934	0.26934	0.26934
	629	786.51	0.0220994	0.0220994	0.0220994	0.0220994	0.0220994	0.0220994	4.22099	7.33702	4.97238	0.0220994	0.0220994	4.46409	7.29282	3.24862	0.0220994	3.8232	0.0220994	0.0220994	0.0220994	0.0220994	0.0220994	0.0220994	0.0220994	0.0220994	0.0220994	0.0220994	0.0220994	0.0220994	0.0220994	0.0220994	0.0220994	0.0220994	0.0220994
	630	788.44	2.16345	2.27977	2.32629	0.00244873	2.83073	6.56015	1.28069	2.75972	0.472605	5.26722	0.00244873	1.3517	2.80624	0.484848	2.35078	3.01194	0.00244873	0.00244873	0.00244873	0.00244873	0.00244873	0.00244873	0.00244873	0.00244873	0.00244873	0.00244873	0.00244873	0.00244873	0.00244873	0.00244873	0.00244873	0.00244873	0.00244873
	631	788.53	0.000653257	0.000653257	2.91483	3.96753	4.10964	0.651951	2.34258	3.83854	1.77947	0.60361	0.0418085	2.48695	3.85618	1.81801	2.91353	4.25793	0.00849234	0.043115	0.0111054	0.025477	0.0137184	0.022864	0.0143717	0.0117586	0.0124119	0.0182912	0.0137184	0.0124119	0.0091456	0.0091456	0.00979886	0.0104521	0.0163314
	632	788.67	0.782609	0.782609	0.782609	0.782609	0.782609	0.782609	0.782609	0.782609	0.782609	0.782609	0.782609	0.782609	0.782609	0.782609	0.782609	0.782609	0.782609	0.782609	0.782609	0.782609	4.69565	0.782609	4.69565	0.782609	0.782609	0.782609	0.782609	0.782609	0.782609	0.782609	0.782609	0.782609	0.782609
	633	790.53	0.818182	0.818182	0.818182	0.818182	0.818182	0.818182	0.818182	0.818182	0.818182	0.818182	0.818182	0.818182	0.818182	0.818182	0.818182	0.818182	0.818182	0.818182	0.818182	0.818182	0.818182	0.818182	0.818182	0.818182	0.818182	0.818182	4.09091	4.09091	0.818182	0.818182	0.818182	0.818182	0.818182
	634	791.6	0.137931	0.137931	0.137931	0.137931	0.137931	0.137931	0.137931	0.137931	0.137931	0.137931	2.75862	0.137931	0.137931	0.137931	0.137931	0.137931	0.137931	2.75862	4	0.137931	0.137931	0.137931	0.137931	0.689655	0.689655	0.137931	0.137931	0.137931	1.24138	2.62069	2.48276	0.137931	0.137931
	635	792.56	0.0423529	0.0423529	0.0423529	0.0423529	0.0423529	0.0423529	2.28706	4.27765	1.35529	0.0423529	1.86353	2.37176	4.36235	1.31294	0.0423529	0.0423529	0.0423529	1.94824	0.592941	1.86353	0.0423529	1.65176	0.0423529	0.592941	0.465882	0.931765	0.804706	0.762353	0.465882	0.847059	0.550588	0.72	1.05882
	636	794.33	0.473684	0.473684	0.473684	0.473684	0.473684	0.473684	0.473684	0.473684	0.473684	0.473684	0.473684	0.473684	0.473684	0.473684	0.473684	0.473684	0.473684	0.473684	0.473684	0.473684	0.473684	0.473684	0.473684	0.473684	0.473684	0.473684	0.473684	0.473684	0.473684	0.473684	0.473684	0.473684	0.473684
	637	794.45	0.705882	0.705882	0.705882	0.705882	0.705882	0.705882	0.705882	0.705882	6.35294	0.705882	0.705882	0.705882	0.705882	5.64706	0.705882	0.705882	0.705882	0.705882	0.705882	0.705882	0.705882	0.705882	0.705882	0.705882	0.705882	0.705882	0.705882	0.705882	0.705882	0.705882	0.705882	0.705882	0.705882
	638	794.54	0.507042	0.507042	0.507042	0.507042	0.507042	0.507042	0.507042	0.507042	0.507042	0.507042	0.507042	0.507042	0.507042	0.507042	0.507042	0.507042	0.507042	0.507042	0.507042	0.507042	0.507042	0.507042	0.507042	0.507042	0.507042	0.507042	0.507042	0.507042	0.507042	0.507042	0.507042	0.507042	0.507042
	639	795.52	0.387097	0.387097	0.387097	0.387097	0.387097	22.4516	0.387097	0.387097	0.387097	0.387097	0.387097	0.387097	0.387097	0.387097	0.387097	0.387097	0.387097	0.387097	0.387097	0.387097	0.387097	0.387097	0.387097	0.387097	0.387097	0.387097	0.387097	0.387097	0.387097	0.387097	0.387097	0.387097	0.387097
	640	795.53	0.923077	0.923077	0.923077	0.923077	0.923077	0.923077	0.923077	0.923077	0.923077	0.923077	0.923077	0.923077	0.923077	0.923077	0.923077	0.923077	0.923077	3.69231	0.923077	0.923077	0.923077	0.923077	0.923077	0.923077	0.923077	0.923077	0.923077	0.923077	0.923077	0.923077	0.923077	0.923077	0.923077
	641	795.61	0.17734	0.17734	0.17734	0.17734	0.17734	0.17734	0.17734	14.1872	0.17734	0.17734	0.17734	0.17734	15.7833	0.17734	0.17734	0.17734	0.17734	0.17734	0.17734	0.17734	0.17734	0.17734	0.17734	0.17734	0.17734	0.17734	0.17734	0.17734	0.17734	0.17734	0.17734	0.17734	0.17734
	642	796.53	0.972973	0.972973	0.972973	0.972973	0.972973	0.972973	0.972973	0.972973	0.972973	0.972973	0.972973	0.972973	0.972973	0.972973	0.972973	0.972973	0.972973	0.972973	0.972973	0.972973	0.972973	0.972973	0.972973	0.972973	0.972973	1.94595	0.972973	0.972973	0.972973	0.972973	0.972973	0.972973	0.972973
	643	797.44	0.857143	0.857143	0.857143	0.857143	0.857143	0.857143	0.857143	0.857143	0.857143	0.857143	0.857143	0.857143	0.857143	0.857143	0.857143	0.857143	0.857143	0.857143	0.857143	0.857143	0.857143	0.857143	0.857143	0.857143	0.857143	0.857143	0.857143	0.857143	0.857143	0.857143	0.857143	0.857143	0.857143
	644	800.38	1.82175	1.9197	1.95888	1.75606	1.81896	6.24042	1.20331	4.89719	0.0279839	5.233	0.0279839	1.25928	5.17703	0.0279839	2.04283	0.0279839	0.0279839	0.0279839	0.0279839	0.0279839	0.0279839	0.0279839	0.0279839	0.0279839	0.0279839	0.0279839	0.0279839	0.0279839	0.0279839	0.0279839	0.0279839	0.0279839	0.0279839
	645	800.49	7.14621	7.53042	7.6841	0.192102	0.192102	0.192102	0.192102	0.192102	0.192102	0.192102	0.192102	0.192102	0.192102	0.192102	7.492	0.192102	0.192102	0.192102	0.192102	0.192102	0.192102	0.192102	0.192102	0.192102	0.192102	0.192102	0.192102	0.192102	0.192102	0.192102	0.192102	0.192102	0.192102
	646	800.58	0.857143	0.857143	0.857143	0.857143	0.857143	0.857143	0.857143	0.857143	0.857143	0.857143	0.857143	0.857143	0.857143	0.857143	0.857143	0.857143	0.857143	0.857143	0.857143	0.857143	0.857143	0.857143	0.857143	0.857143	0.857143	0.857143	0.857143	0.857143	0.857143	0.857143	0.857143	0.857143	0.857143
	647	801.49	0.692308	0.692308	0.692308	0.692308	0.692308	0.692308	0.692308	0.692308	0.692308	0.692308	0.692308	0.692308	0.692308	0.692308	0.692308	0.692308	6.23077	0.692308	0.692308	0.692308	0.692308	0.692308	0.692308	0.692308	0.692308	0.692308	0.692308	0.692308	0.692308	0.692308	0.692308	0.692308	0.692308
	648	802.49	0.126761	0.126761	0.126761	0.126761	0.126761	0.126761	0.126761	12.8028	2.91549	0.126761	0.126761	0.126761	13.1831	3.04225	0.126761	0.126761	0.126761	0.126761	0.126761	0.126761	0.126761	0.126761	0.126761	0.126761	0.126761	0.126761	0.126761	0.126761	0.126761	0.126761	0.126761	0.126761	0.126761
	649	802.51	3.19047	3.362	3.43061	3.58798	3.7165	0.0259895	1.37744	2.80687	0.857653	0.0259895	0.0259895	1.4814	2.9628	0.857653	3.48259	4.28827	0.0259895	0.0259895	0.0259895	0.0259895	0.0259895	0.0259895	0.0259895	0.0259895	0.0259895	0.0259895	0.0259895	0.0259895	0.0259895	0.0259895	0.0259895	0.0259895	0.0259895
	650	802.58	0.75	0.75	0.75	0.75	0.75	0.75	0.75	0.75	0.75	0.75	0.75	0.75	0.75	0.75	0.75	0.75	0.75	0.75	0.75	0.75	0.75	0.75	0.75	0.75	0.75	0.75	0.75	0.75	0.75	0.75	0.75	0.75	0.75
	651	803.57	0.818182	0.818182	0.818182	0.818182	0.818182	0.818182	0.818182	0.818182	0.818182	0.818182	0.818182	0.818182	0.818182	0.818182	0.818182	0.818182	0.818182	0.818182	4.09091	0.818182	0.818182	0.818182	0.818182	1.63636	0.818182	3.27273	0.818182	0.818182	0.818182	0.818182	0.818182	0.818182	0.818182
	652	804.41	1.88542	1.98679	2.02734	2.20335	2.28227	4.85589	1.15327	4.6131	0.0121397	4.34602	0.0121397	1.21397	4.86803	0.0121397	2.11231	2.17301	0.0121397	0.0121397	0.0121397	0.0121397	0.0121397	0.0121397	0.0121397	0.0121397	0.0121397	0.0121397	0.0121397	0.0121397	0.0121397	0.0121397	0.0121397	0.0121397	0.0121397
	653	804.5	2.11559	2.22933	2.27483	2.92257	3.02725	0.450867	2.07574	5.43968	0.901734	0.445011	0.00292771	2.2192	5.82321	0.939794	2.28654	2.78718	0.00292771	0.00292771	0.00292771	0.00292771	0.00292771	0.00292771	0.00292771	0.00292771	0.00292771	0.00292771	0.00292771	0.00292771	0.00292771	0.00292771	0.00292771	0.00292771	0.00292771
	654	804.58	0.947368	0.947368	0.947368	0.947368	0.947368	0.947368	0.947368	0.947368	0.947368	0.947368	0.947368	0.947368	0.947368	0.947368	0.947368	0.947368	0.947368	2.84211	0.947368	0.947368	0.947368	0.947368	0.947368	0.947368	0.947368	0.947368	0.947368	0.947368	0.947368	0.947368	0.947368	0.947368	0.947368
	655	805.51	0.125	0.125	0.125	0.125	0.125	0.125	0.125	0.125	0.125	0.125	3.25	0.125	0.125	0.125	0.125	0.125	3	3.375	1.625	2	1.5	2	1.625	2.625	2.375	1.875	1	1	0.75	1.25	1.5	1.5	1.5
	656	805.59	0.580645	0.580645	0.580645	0.580645	0.580645	0.580645	0.580645	0.580645	0.580645	0.580645	0.580645	0.580645	0.580645	0.580645	0.580645	0.580645	0.580645	0.580645	0.580645	5.22581	0.580645	5.22581	0.580645	0.580645	0.580645	0.580645	2.32258	2.32258	0.580645	0.580645	0.580645	0.580645	2.90323
	657	806.39	0.194595	0.194595	0.194595	0.194595	0.194595	24.1297	0.194595	0.194595	0.194595	5.25405	0.194595	0.194595	0.194595	0.194595	0.194595	0.194595	0.194595	0.194595	0.194595	0.194595	0.194595	0.194595	0.194595	0.194595	0.194595	0.194595	0.194595	0.194595	0.194595	0.194595	0.194595	0.194595	0.194595
	658	806.5	0.0827586	0.0827586	0.0827586	0.0827586	0.0827586	0.0827586	0.0827586	0.0827586	0.0827586	0.0827586	0.0827586	0.0827586	0.0827586	0.0827586	0.0827586	0.0827586	0.0827586	0.0827586	0.0827586	0.0827586	0.0827586	0.0827586	0.0827586	0.0827586	0.0827586	0.0827586	0.0827586	0.0827586	0.0827586	0.496552	0.496552	0.0827586	0.0827586
	659	806.51	0.258993	0.258993	0.258993	0.258993	0.258993	0.258993	0.258993	24.3453	0.258993	0.258993	0.258993	0.258993	0.258993	0.258993	0.258993	0.258993	0.258993	0.258993	0.258993	0.258993	0.258993	0.258993	0.258993	0.258993	0.258993	2.84892	0.258993	0.258993	0.258993	0.258993	0.258993	0.258993	0.258993
	660	806.54	2.63417	2.77579	2.83244	3.53634	3.663	0.447227	1.81021	3.23707	1.29909	0.425931	0.00709885	1.92379	3.35066	1.31329	2.84664	3.75529	0.00709885	0.00709885	0.00709885	0.00709885	0.00709885	0.00709885	0.00709885	0.00709885	0.00709885	0.00709885	0.00709885	0.00709885	0.00709885	0.00709885	0.00709885	0.00709885	0.00709885
	661	806.58	0.837209	0.837209	0.837209	0.837209	0.837209	0.837209	0.837209	0.837209	0.837209	0.837209	0.837209	0.837209	0.837209	0.837209	0.837209	0.837209	0.837209	6.69767	0.837209	0.837209	0.837209	0.837209	0.837209	0.837209	0.837209	0.837209	0.837209	0.837209	0.837209	0.837209	0.837209	0.837209	0.837209
	662	807.89	0.571429	0.571429	0.571429	0.571429	0.571429	16	0.571429	0.571429	0.571429	0.571429	0.571429	0.571429	0.571429	0.571429	0.571429	0.571429	0.571429	0.571429	0.571429	0.571429	0.571429	0.571429	0.571429	0.571429	0.571429	0.571429	0.571429	0.571429	0.571429	0.571429	0.571429	0.571429	0.571429
	663	808.44	0.75	0.75	0.75	0.75	0.75	0.75	0.75	0.75	9.75	0.75	0.75	0.75	0.75	0.75	0.75	0.75	0.75	0.75	0.75	0.75	0.75	0.75	0.75	0.75	0.75	0.75	0.75	0.75	0.75	0.75	0.75	0.75	0.75
	664	808.54	0.878049	0.878049	0.878049	0.878049	0.878049	0.878049	0.878049	0.878049	0.878049	0.878049	0.878049	0.878049	0.878049	0.878049	0.878049	0.878049	0.878049	0.878049	0.878049	0.878049	0.878049	0.878049	0.878049	0.878049	0.878049	0.878049	0.878049	0.878049	5.26829	0.878049	0.878049	0.878049	0.878049
	665	808.56	0.765957	0.765957	0.765957	0.765957	0.765957	0.765957	0.765957	0.765957	0.765957	0.765957	0.765957	0.765957	0.765957	0.765957	0.765957	0.765957	0.765957	0.765957	0.765957	0.765957	0.765957	0.765957	0.765957	0.765957	0.765957	0.765957	0.765957	0.765957	0.765957	0.765957	0.765957	0.765957	0.765957
	666	808.61	0.135338	0.135338	0.135338	0.135338	0.135338	0.135338	0.135338	0.135338	0.135338	0.135338	2.57143	0.135338	0.135338	0.135338	0.135338	0.135338	0.135338	2.70677	1.7594	3.38346	0.135338	2.97744	0.135338	1.35338	1.21805	1.48872	1.35338	1.35338	1.08271	1.35338	1.35338	0.135338	0.947368
	667	811.42	0.705882	0.705882	0.705882	0.705882	0.705882	0.705882	0.705882	0.705882	0.705882	0.705882	0.705882	0.705882	0.705882	0.705882	0.705882	0.705882	0.705882	0.705882	0.705882	0.705882	0.705882	0.705882	0.705882	0.705882	0.705882	0.705882	0.705882	0.705882	0.705882	0.705882	0.705882	0.705882	0.705882
	668	811.43	0.378947	0.378947	0.378947	0.378947	0.378947	0.378947	0.378947	0.378947	0.378947	0.378947	0.378947	0.378947	0.378947	0.378947	0.378947	0.378947	0.378947	0.378947	0.378947	0.378947	0.378947	0.378947	0.378947	0.378947	0.378947	0.378947	0.378947	0.378947	0.378947	0.378947	0.378947	0.378947	0.378947
	669	811.56	0.72	0.72	0.72	0.72	0.72	0.72	0.72	0.72	0.72	0.72	0.72	0.72	0.72	0.72	0.72	0.72	0.72	0.72	0.72	0.72	0.72	0.72	0.72	3.6	2.88	2.88	0.72	0.72	0.72	0.72	1.44	0.72	2.88
	670	811.6	0.125436	0.125436	0.125436	0.125436	0.125436	0.125436	0.125436	16.1812	0.125436	0.125436	0.125436	0.125436	15.554	0.125436	0.125436	0.125436	0.125436	0.125436	0.125436	0.125436	0.125436	0.125436	0.125436	0.125436	0.125436	0.125436	0.125436	0.125436	0.125436	0.125436	0.125436	0.125436	0.125436
	671	813.28	0.878049	0.878049	0.878049	0.878049	0.878049	0.878049	0.878049	0.878049	0.878049	0.878049	0.878049	0.878049	0.878049	0.878049	0.878049	0.878049	0.878049	0.878049	0.878049	0.878049	0.878049	0.878049	0.878049	0.878049	0.878049	0.878049	0.878049	0.878049	0.878049	0.878049	0.878049	0.878049	0.878049
	672	814.15	0.857143	0.857143	0.857143	0.857143	0.857143	0.857143	0.857143	0.857143	0.857143	0.857143	0.857143	0.857143	0.857143	0.857143	0.857143	0.857143	0.857143	0.857143	0.857143	0.857143	0.857143	0.857143	0.857143	0.857143	0.857143	0.857143	0.857143	0.857143	0.857143	0.857143	0.857143	0.857143	0.857143
	673	815.51	0.14876	0.14876	0.14876	0.14876	0.14876	0.14876	0.14876	0.14876	0.14876	0.14876	1.93388	0.14876	0.14876	0.14876	0.14876	0.14876	6.69421	1.93388	0.446281	1.19008	1.63636	1.19008	1.4876	0.14876	0.14876	0.743802	0.14876	0.14876	1.63636	0.14876	0.14876	2.08264	0.892562
	674	816.47	0.765957	0.765957	0.765957	0.765957	0.765957	0.765957	0.765957	0.765957	9.19149	0.765957	0.765957	0.765957	0.765957	0.765957	0.765957	0.765957	0.765957	0.765957	0.765957	0.765957	0.765957	0.765957	0.765957	0.765957	0.765957	0.765957	0.765957	0.765957	0.765957	0.765957	0.765957	0.765957	0.765957
	675	816.6	0.327273	0.327273	0.327273	0.327273	0.327273	0.327273	0.327273	0.327273	0.327273	0.327273	0.327273	0.327273	0.327273	0.327273	0.327273	0.327273	0.327273	0.327273	0.327273	0.327273	0.327273	0.327273	0.327273	0.327273	0.327273	0.327273	0.327273	0.327273	0.327273	0.327273	0.654545	0.327273	0.327273
	676	816.66	0.226415	0.226415	0.226415	0.226415	0.226415	0.226415	0.226415	0.226415	0.226415	0.226415	0.226415	0.226415	0.226415	0.226415	0.226415	0.226415	0.226415	0.226415	0.90566	0.226415	0.226415	0.226415	0.226415	1.81132	1.58491	2.03774	0.90566	0.90566	0.226415	0.679245	0.90566	0.226415	0.226415
	677	817.49	4.65277	4.90292	5.00298	0.238237	0.238237	0.238237	0.238237	0.238237	0.238237	0.238237	0.238237	0.238237	0.238237	0.238237	5.47945	8.57653	0.238237	0.238237	0.238237	0.238237	0.238237	0.238237	0.238237	0.238237	0.238237	0.238237	0.238237	0.238237	0.238237	0.238237	0.238237	0.238237	0.238237
	678	817.51	0.117647	0.117647	0.117647	0.117647	0.117647	17.8824	0.117647	0.117647	0.117647	14.1176	0.117647	0.117647	0.117647	0.117647	0.117647	0.117647	0.117647	0.117647	0.117647	0.117647	0.117647	0.117647	0.117647	0.117647	0.117647	0.117647	0.117647	0.117647	0.117647	0.117647	0.117647	0.117647	0.117647
	679	817.59	0.537313	0.537313	0.537313	0.537313	0.537313	0.537313	0.537313	0.537313	0.537313	0.537313	3.76119	0.537313	0.537313	0.537313	0.537313	0.537313	0.537313	3.76119	1.61194	3.22388	0.537313	3.76119	0.537313	0.537313	0.537313	0.537313	2.14925	2.14925	0.537313	0.537313	0.537313	0.537313	0.537313
	680	818.15	0.666667	0.666667	0.666667	0.666667	0.666667	0.666667	0.666667	0.666667	0.666667	0.666667	0.666667	0.666667	0.666667	0.666667	0.666667	0.666667	0.666667	0.666667	0.666667	0.666667	0.666667	0.666667	0.666667	0.666667	0.666667	0.666667	0.666667	0.666667	0.666667	2.66667	4	0.666667	0.666667
	681	818.52	0.9	0.9	0.9	0.9	0.9	0.9	0.9	0.9	0.9	0.9	0.9	0.9	0.9	0.9	0.9	0.9	0.9	0.9	0.9	0.9	0.9	0.9	0.9	0.9	0.9	0.9	2.7	2.7	0.9	0.9	0.9	0.9	0.9
	682	818.53	0.818182	0.818182	0.818182	0.818182	0.818182	0.818182	0.818182	0.818182	0.818182	0.818182	0.818182	0.818182	0.818182	0.818182	0.818182	0.818182	0.818182	0.818182	0.818182	0.818182	0.818182	0.818182	0.818182	0.818182	0.818182	0.818182	0.818182	0.818182	0.818182	0.818182	0.818182	0.818182	0.818182
	683	818.59	1	1	1	1	1	1	1	1	1	1	1	1	1	1	1	1	1	1	1	1	1	1	1	1	1	1	1	1	1	1	1	1	1
	684	820.52	7.16913	7.55457	7.70875	5.66114	5.86392	0.0658867	0.0658867	0.0658867	0.0658867	0.0658867	0.0658867	0.0658867	0.0658867	0.0658867	0.0658867	0.0658867	0.0658867	0.0658867	0.0658867	0.0658867	0.0658867	0.0658867	0.0658867	0.0658867	0.0658867	0.0658867	0.0658867	0.0658867	0.0658867	0.0658867	0.0658867	0.0658867	0.0658867
	685	820.56	0.734694	0.734694	0.734694	0.734694	0.734694	0.734694	0.734694	0.734694	0.734694	0.734694	0.734694	0.734694	0.734694	0.734694	0.734694	0.734694	0.734694	0.734694	0.734694	0.734694	0.734694	0.734694	0.734694	0.734694	0.734694	0.734694	0.734694	0.734694	0.734694	0.734694	0.734694	0.734694	0.734694
	686	821.52	0.233766	0.233766	0.233766	0.233766	0.233766	0.233766	0.233766	0.233766	0.233766	0.233766	0.233766	0.233766	0.233766	0.233766	14.4935	13.5584	0.233766	0.233766	0.233766	0.233766	0.233766	0.233766	0.233766	0.233766	0.233766	0.233766	0.233766	0.233766	0.233766	0.233766	0.233766	0.233766	0.233766
	687	821.54	0.122449	0.122449	0.122449	0.122449	0.122449	18.4898	0.122449	0.122449	0.122449	13.3469	0.122449	0.122449	0.122449	0.122449	0.122449	0.122449	0.122449	0.122449	0.122449	0.122449	0.122449	0.122449	0.122449	0.122449	0.122449	0.122449	0.122449	0.122449	0.122449	0.122449	0.122449	0.122449	0.122449
	688	821.56	0.782609	0.782609	0.782609	0.782609	0.782609	0.782609	0.782609	0.782609	0.782609	0.782609	0.782609	0.782609	0.782609	0.782609	0.782609	0.782609	0.782609	0.782609	0.782609	0.782609	0.782609	0.782609	0.782609	0.782609	0.782609	0.782609	0.782609	0.782609	0.782609	0.782609	0.782609	0.782609	0.782609
	689	821.6	0.878049	0.878049	0.878049	0.878049	0.878049	0.878049	0.878049	0.878049	0.878049	0.878049	0.878049	0.878049	0.878049	0.878049	0.878049	0.878049	0.878049	0.878049	0.878049	0.878049	0.878049	0.878049	0.878049	0.878049	0.878049	0.878049	0.878049	0.878049	0.878049	0.878049	0.878049	0.878049	0.878049
	690	821.62	8.56266	9.02302	9.20716	0.279005	0.279005	0.279005	0.279005	0.279005	0.279005	0.279005	0.279005	0.279005	0.279005	0.279005	0.279005	0.279005	0.279005	0.279005	0.279005	0.279005	0.279005	0.279005	0.279005	0.279005	0.279005	0.279005	0.279005	0.279005	0.279005	0.279005	0.279005	0.279005	0.279005
	691	821.63	0.0576481	0.0576481	0.0576481	2.4488	2.53652	0.0576481	0.0576481	11.9908	0.0576481	0.0576481	0.0576481	0.0576481	12.5096	0.0576481	0.0576481	4.72714	0.0576481	0.0576481	0.0576481	0.0576481	0.0576481	0.0576481	0.0576481	0.0576481	0.0576481	0.0576481	0.0576481	0.0576481	0.0576481	0.0576481	0.0576481	0.0576481	0.0576481
	692	822.36	0.305085	0.305085	0.305085	0.305085	0.305085	0.305085	0.305085	0.305085	0.305085	0.305085	0.305085	0.305085	0.305085	0.305085	0.305085	0.305085	0.305085	0.305085	0.305085	0.305085	0.305085	0.305085	0.305085	0.305085	0.305085	0.305085	0.305085	0.305085	0.305085	0.305085	0.305085	0.305085	0.305085
	693	822.51	2.61429	2.75484	2.81106	0.0484666	3.63499	0.0484666	2.08406	7.80312	0.775465	0.0484666	0.0484666	2.27793	8.28778	0.0484666	1.69633	0.0484666	0.0484666	0.0484666	0.0484666	0.0484666	0.0484666	0.0484666	0.0484666	0.0484666	0.0484666	0.0484666	0.0484666	0.0484666	0.0484666	0.0484666	0.0484666	0.0484666	0.0484666
	694	822.56	0.571429	0.571429	0.571429	0.571429	0.571429	0.571429	0.571429	0.571429	0.571429	0.571429	0.571429	0.571429	0.571429	0.571429	0.571429	0.571429	2.28571	0.571429	0.571429	0.571429	5.71429	0.571429	5.71429	0.571429	0.571429	0.571429	0.571429	0.571429	3.42857	0.571429	0.571429	0.571429	1.14286
	695	822.57	0.75	0.75	0.75	0.75	0.75	0.75	0.75	0.75	0.75	0.75	4.5	0.75	0.75	0.75	0.75	0.75	0.75	0.75	0.75	0.75	0.75	0.75	0.75	0.75	0.75	2.25	0.75	0.75	0.75	0.75	0.75	0.75	0.75
	696	823.48	0.382979	0.382979	0.382979	0.382979	0.382979	22.5957	0.382979	0.382979	0.382979	0.382979	0.382979	0.382979	0.382979	0.382979	0.382979	0.382979	0.382979	0.382979	0.382979	0.382979	0.382979	0.382979	0.382979	0.382979	0.382979	0.382979	0.382979	0.382979	0.382979	0.382979	0.382979	0.382979	0.382979
	697	823.58	0.972973	0.972973	0.972973	0.972973	0.972973	0.972973	0.972973	0.972973	0.972973	0.972973	0.972973	0.972973	0.972973	0.972973	0.972973	0.972973	0.972973	1.94595	0.972973	0.972973	0.972973	0.972973	0.972973	0.972973	0.972973	0.972973	0.972973	0.972973	0.972973	0.972973	0.972973	0.972973	0.972973
	698	823.6	0.72	0.72	0.72	0.72	0.72	0.72	0.72	0.72	0.72	0.72	0.72	0.72	0.72	0.72	0.72	0.72	0.72	0.72	0.72	0.72	0.72	0.72	0.72	0.72	0.72	0.72	0.72	0.72	0.72	0.72	0.72	0.72	0.72
	699	824.81	0.857143	0.857143	0.857143	0.857143	0.857143	0.857143	0.857143	0.857143	0.857143	0.857143	0.857143	0.857143	0.857143	0.857143	0.857143	0.857143	0.857143	0.857143	0.857143	0.857143	0.857143	0.857143	0.857143	0.857143	0.857143	0.857143	0.857143	0.857143	0.857143	0.857143	0.857143	0.857143	0.857143
	700	826.51	0.0942408	0.0942408	0.0942408	0.0942408	0.0942408	0.0942408	3.39267	8.7644	4.1466	0.0942408	0.0942408	3.67539	9.32984	0.0942408	0.0942408	3.86387	0.0942408	0.0942408	0.0942408	0.0942408	0.0942408	0.0942408	0.0942408	0.0942408	0.0942408	0.0942408	0.0942408	0.0942408	0.0942408	0.0942408	0.0942408	0.0942408	0.0942408
	701	827.6	0.138462	0.138462	0.138462	0.138462	0.138462	0.138462	0.138462	15.3692	0.138462	0.138462	0.138462	0.138462	15.9231	0.138462	0.138462	0.138462	0.138462	0.138462	0.138462	0.138462	0.138462	0.138462	0.138462	0.138462	0.138462	0.138462	0.138462	0.138462	0.138462	0.138462	0.138462	0.138462	0.138462
	702	828.43	0.112853	0.112853	0.112853	0.112853	0.112853	0.112853	0.112853	0.112853	15.5737	0.112853	0.112853	0.112853	0.112853	16.5893	0.112853	0.112853	0.112853	0.112853	0.112853	0.112853	0.112853	0.112853	0.112853	0.112853	0.112853	0.112853	0.112853	0.112853	0.112853	0.112853	0.112853	0.112853	0.112853
	703	828.44	1.82177	1.91972	1.95889	2.28912	2.37111	7.13378	1.29457	2.65388	0.00340677	5.5837	0.00340677	1.36612	2.72542	0.00340677	2.02022	2.78333	0.00340677	0.00340677	0.00340677	0.00340677	0.00340677	0.00340677	0.00340677	0.00340677	0.00340677	0.00340677	0.00340677	0.00340677	0.00340677	0.00340677	0.00340677	0.00340677	0.00340677
	704	828.52	2.53223	2.66837	2.72282	3.4288	3.55162	0.925404	2.03385	3.51094	1.1415	0.859304	0.00254232	2.1508	3.59992	0.00254232	2.71265	4.10584	0.00254232	0.00254232	0.00254232	0.00254232	0.00254232	0.00254232	0.00254232	0.00254232	0.00254232	0.00254232	0.00254232	0.00254232	0.00254232	0.00254232	0.00254232	0.00254232	0.00254232
	705	828.69	0.765957	0.765957	0.765957	0.765957	0.765957	0.765957	0.765957	0.765957	0.765957	0.765957	0.765957	0.765957	0.765957	0.765957	0.765957	0.765957	0.765957	0.765957	0.765957	0.765957	0.765957	0.765957	0.765957	0.765957	0.765957	6.12766	2.29787	2.29787	0.765957	0.765957	0.765957	0.765957	0.765957
	706	828.7	0.315789	0.315789	0.315789	0.315789	0.315789	0.315789	0.315789	0.315789	0.315789	0.315789	0.315789	0.315789	0.315789	0.315789	0.315789	0.315789	0.315789	0.315789	1.26316	0.315789	0.315789	0.315789	0.315789	1.89474	1.57895	0.315789	0.315789	0.315789	0.315789	0.315789	1.26316	0.315789	0.315789
	707	829.51	0.782609	0.782609	0.782609	0.782609	0.782609	0.782609	0.782609	0.782609	0.782609	0.782609	0.782609	0.782609	0.782609	0.782609	0.782609	0.782609	0.782609	0.782609	0.782609	0.782609	0.782609	0.782609	0.782609	3.13043	2.34783	4.69565	0.782609	0.782609	0.782609	0.782609	0.782609	0.782609	0.782609
	708	829.52	0.218182	0.218182	0.218182	0.218182	0.218182	0.218182	0.218182	0.218182	0.218182	0.218182	0.218182	0.218182	0.218182	0.218182	0.218182	0.218182	0.218182	0.218182	0.872727	1.96364	2.4	1.96364	2.4	0.218182	0.218182	0.218182	0.218182	0.218182	2.83636	0.218182	0.218182	3.27273	1.30909
	709	829.53	0.0972973	0.0972973	0.0972973	0.0972973	0.0972973	0.0972973	0.0972973	0.0972973	0.0972973	0.0972973	0.0972973	0.0972973	0.0972973	27.827	0.0972973	0.0972973	4.86486	0.0972973	0.0972973	0.0972973	0.0972973	0.0972973	0.0972973	0.0972973	0.0972973	0.0972973	0.0972973	0.0972973	0.0972973	0.0972973	0.0972973	0.0972973	0.0972973
	710	829.6	0.3	0.3	0.3	0.3	0.3	0.3	0.3	0.3	0.3	0.3	0.3	0.3	0.3	0.3	0.3	0.3	0.3	5.4	0.3	0.3	0.3	0.3	0.3	0.3	0.3	0.3	0.3	0.3	0.3	0.3	0.3	0.3	0.3
	711	830.44	7.59184	8	8.16327	0.371058	0.371058	0.371058	0.371058	0.371058	0.371058	0.371058	0.371058	0.371058	0.371058	0.371058	0.371058	0.371058	0.371058	0.371058	0.371058	0.371058	0.371058	0.371058	0.371058	0.371058	0.371058	0.371058	0.371058	0.371058	0.371058	0.371058	0.371058	0.371058	0.371058
	712	830.45	0.144578	0.144578	0.144578	0.144578	0.144578	0.144578	0.144578	0.144578	0.144578	30.9398	0.144578	0.144578	0.144578	0.144578	0.144578	0.144578	0.144578	0.144578	0.144578	0.144578	0.144578	0.144578	0.144578	0.144578	0.144578	0.144578	0.144578	0.144578	0.144578	0.144578	0.144578	0.144578	0.144578
	713	830.49	0.039517	0.039517	0.039517	0.039517	0.039517	0.039517	8.49616	7.82437	4.93963	0.039517	0.039517	8.61471	0.039517	4.90011	0.039517	0.039517	0.039517	0.039517	0.039517	0.039517	0.039517	0.039517	0.039517	0.039517	0.039517	0.039517	0.039517	0.039517	0.039517	0.039517	0.039517	0.039517	0.039517
	714	830.5	0.147541	0.147541	0.147541	0.147541	0.147541	0.147541	0.147541	0.147541	0.147541	0.147541	0.147541	0.147541	30.8361	0.147541	0.147541	0.147541	0.147541	0.147541	0.147541	0.147541	0.147541	0.147541	0.147541	0.147541	0.147541	0.147541	0.147541	0.147541	0.147541	0.147541	0.147541	0.147541	0.147541
	715	830.53	0.666667	0.666667	0.666667	0.666667	0.666667	0.666667	0.666667	0.666667	0.666667	0.666667	4	0.666667	0.666667	0.666667	0.666667	0.666667	0.666667	4	0.666667	0.666667	0.666667	0.666667	0.666667	0.666667	0.666667	0.666667	0.666667	0.666667	0.666667	0.666667	0.666667	0.666667	0.666667
	716	830.54	0.578896	0.610019	0.622468	2.73491	2.83287	0.381103	3.25208	5.89439	3.684	0.0127034	0.0127034	3.44263	5.99602	1.99444	0.660579	3.03612	0.0127034	0.0127034	0.0127034	0.0127034	0.0127034	0.0127034	0.0127034	0.0127034	0.0127034	0.0127034	0.0127034	0.0127034	0.0127034	0.0127034	0.0127034	0.0127034	0.0127034
	717	830.61	0.654545	0.654545	0.654545	0.654545	0.654545	0.654545	0.654545	0.654545	0.654545	0.654545	7.85455	0.654545	0.654545	0.654545	0.654545	0.654545	0.654545	0.654545	0.654545	3.92727	0.654545	2.61818	0.654545	0.654545	0.654545	0.654545	0.654545	0.654545	0.654545	0.654545	0.654545	0.654545	0.654545
	718	831	0.184615	0.184615	0.184615	0.184615	0.184615	0.184615	0.184615	0.184615	14.5846	0.184615	0.184615	0.184615	0.184615	15.1385	0.184615	0.184615	0.184615	0.184615	0.184615	0.184615	0.184615	0.184615	0.184615	0.184615	0.184615	0.184615	0.184615	0.184615	0.184615	0.184615	0.184615	0.184615	0.184615
	719	831.61	0.128571	0.128571	0.128571	0.128571	0.128571	0.128571	0.128571	0.128571	0.128571	0.128571	1.02857	0.128571	0.128571	0.128571	0.128571	0.128571	0.128571	1.8	0.771429	0.128571	0.128571	0.128571	0.128571	0.128571	0.128571	0.642857	0.128571	0.128571	0.128571	0.128571	0.128571	0.128571	0.128571
	720	832.47	2.02417	2.13299	2.17653	2.54293	2.63401	6.09635	1.15411	2.59589	0.422828	4.84519	0.0034658	1.21996	2.6652	0.42976	2.20079	2.78651	0.0034658	0.0034658	0.0034658	0.0034658	0.0034658	0.0034658	0.0034658	0.0034658	0.0034658	0.0034658	0.0034658	0.0034658	0.0034658	0.0034658	0.0034658	0.0034658	0.0034658
	721	832.52	0.837209	0.837209	0.837209	0.837209	0.837209	0.837209	0.837209	0.837209	0.837209	0.837209	0.837209	0.837209	0.837209	0.837209	0.837209	0.837209	0.837209	0.837209	0.837209	0.837209	0.837209	0.837209	0.837209	0.837209	0.837209	0.837209	0.837209	0.837209	0.837209	0.837209	0.837209	0.837209	0.837209
	722	832.55	2.37949	2.50742	2.55859	3.52554	3.65182	0.534197	2.0286	3.42745	1.44473	0.49589	0.0260995	2.16036	3.43966	1.46999	2.55648	3.69897	0.000420959	0.0269414	0.00631439	0.0151545	0.000420959	0.000420959	0.000420959	0.000420959	0.00799822	0.00968206	0.00799822	0.00673535	0.000420959	0.000420959	0.000420959	0.000420959	0.00884014
	723	832.56	0.159292	0.159292	0.159292	0.159292	0.159292	0.159292	0.159292	0.159292	0.159292	0.159292	0.159292	0.159292	0.159292	0.159292	0.159292	0.159292	1.9115	0.159292	0.159292	0.159292	0.159292	0.159292	0.159292	0.159292	0.159292	0.159292	0.159292	0.159292	2.38938	0.159292	0.159292	0.159292	0.159292
	724	833.56	0.318584	0.318584	0.318584	0.318584	0.318584	0.318584	0.318584	0.318584	0.318584	0.318584	0.318584	0.318584	0.318584	0.318584	0.318584	0.318584	0.318584	0.318584	0.318584	0.318584	2.86726	6.0531	2.86726	1.9115	0.318584	0.318584	0.318584	0.318584	0.318584	2.23009	2.23009	2.23009	0.318584
	725	834.57	0.45	0.45	0.45	0.45	0.45	0.45	0.45	0.45	0.45	0.45	0.45	0.45	0.45	0.45	0.45	0.45	0.45	5.4	0.45	7.2	0.45	0.45	0.45	0.45	0.45	0.45	0.45	0.45	0.45	0.45	0.45	0.45	4.05
	726	835.57	0.72	0.72	0.72	0.72	0.72	0.72	0.72	0.72	0.72	0.72	4.32	0.72	0.72	0.72	0.72	0.72	0.72	0.72	0.72	0.72	0.72	2.16	0.72	0.72	0.72	2.16	1.44	1.44	0.72	2.16	1.44	0.72	0.72
	727	835.58	0.923077	0.923077	0.923077	0.923077	0.923077	0.923077	0.923077	0.923077	0.923077	0.923077	0.923077	0.923077	0.923077	0.923077	0.923077	0.923077	0.923077	0.923077	0.923077	0.923077	0.923077	0.923077	0.923077	0.923077	0.923077	0.923077	0.923077	0.923077	0.923077	0.923077	0.923077	0.923077	0.923077
	728	836.59	0.6	0.6	0.6	0.6	0.6	0.6	0.6	0.6	0.6	0.6	3	0.6	0.6	0.6	0.6	0.6	0.6	4.8	0.6	1.8	0.6	1.2	0.6	0.6	0.6	0.6	0.6	0.6	0.6	0.6	0.6	0.6	0.6
	729	837.19	0.258993	0.258993	0.258993	0.258993	0.258993	0.258993	0.258993	0.258993	0.258993	0.258993	0.258993	0.258993	0.258993	0.258993	0.258993	0.258993	0.258993	0.258993	0.258993	0.258993	0.258993	0.258993	0.258993	0.258993	0.258993	0.258993	0.258993	0.258993	0.258993	0.258993	0.258993	0.258993	0.258993
	730	837.59	1	1	1	1	1	1	1	1	1	1	1	1	1	1	1	1	1	1	1	1	1	1	1	1	1	1	1	1	1	1	1	1	1
	731	838.19	0.857143	0.857143	0.857143	0.857143	0.857143	0.857143	0.857143	0.857143	0.857143	0.857143	0.857143	0.857143	0.857143	0.857143	0.857143	0.857143	0.857143	0.857143	0.857143	0.857143	0.857143	0.857143	0.857143	0.857143	0.857143	0.857143	0.857143	0.857143	0.857143	0.857143	0.857143	0.857143	0.857143
	732	838.57	0.818182	0.818182	0.818182	0.818182	0.818182	0.818182	0.818182	0.818182	0.818182	0.818182	0.818182	0.818182	0.818182	0.818182	0.818182	0.818182	0.818182	0.818182	0.818182	0.818182	0.818182	0.818182	0.818182	0.818182	0.818182	0.818182	0.818182	0.818182	0.818182	0.818182	0.818182	0.818182	0.818182
	733	838.59	0.167442	0.167442	0.167442	0.167442	0.167442	0.167442	0.167442	0.167442	0.167442	0.167442	3.51628	0.167442	0.167442	0.167442	0.167442	0.167442	0.167442	3.51628	0.334884	5.69302	4.35349	7.2	5.1907	0.167442	0.167442	0.167442	0.167442	0.167442	0.167442	0.167442	0.167442	0.167442	0.167442
	734	839.19	0.878049	0.878049	0.878049	0.878049	0.878049	0.878049	0.878049	0.878049	0.878049	0.878049	0.878049	0.878049	0.878049	0.878049	0.878049	0.878049	0.878049	0.878049	0.878049	0.878049	0.878049	0.878049	0.878049	0.878049	0.878049	0.878049	0.878049	0.878049	0.878049	0.878049	0.878049	0.878049	0.878049
	735	839.3	0.878049	0.878049	0.878049	0.878049	0.878049	0.878049	0.878049	0.878049	0.878049	0.878049	0.878049	0.878049	0.878049	0.878049	0.878049	0.878049	0.878049	0.878049	0.878049	0.878049	0.878049	0.878049	0.878049	0.878049	0.878049	0.878049	0.878049	0.878049	0.878049	0.878049	0.878049	0.878049	0.878049
	736	839.47	0.537313	0.537313	0.537313	0.537313	0.537313	17.194	0.537313	0.537313	0.537313	0.537313	0.537313	0.537313	0.537313	0.537313	0.537313	0.537313	0.537313	0.537313	0.537313	0.537313	0.537313	0.537313	0.537313	0.537313	0.537313	0.537313	0.537313	0.537313	0.537313	0.537313	0.537313	0.537313	0.537313
	737	839.51	0.352941	0.352941	0.352941	0.352941	0.352941	0.352941	0.352941	0.352941	0.352941	0.352941	2.47059	0.352941	0.352941	0.352941	0.352941	0.352941	7.05882	2.47059	0.705882	2.11765	0.352941	1.41176	0.352941	0.352941	0.352941	0.705882	0.352941	0.352941	1.76471	0.352941	0.352941	2.47059	0.705882
	738	839.55	0.444444	0.444444	0.444444	0.444444	0.444444	20.4444	0.444444	0.444444	0.444444	0.444444	0.444444	0.444444	0.444444	0.444444	0.444444	0.444444	0.444444	0.444444	0.444444	0.444444	0.444444	0.444444	0.444444	0.444444	0.444444	0.444444	0.444444	0.444444	0.444444	0.444444	0.444444	0.444444	0.444444
	739	839.64	0.0927835	0.0927835	0.0927835	0.0927835	0.0927835	0.0927835	0.0927835	13.4536	0.0927835	0.0927835	0.0927835	0.0927835	14.1031	0.0927835	0.0927835	5.38144	0.0927835	0.0927835	0.0927835	0.0927835	0.0927835	0.0927835	0.0927835	0.0927835	0.0927835	0.0927835	0.0927835	0.0927835	0.0927835	0.0927835	0.0927835	0.0927835	0.0927835
	740	843.54	0.387097	0.387097	0.387097	0.387097	0.387097	0.387097	0.387097	0.387097	0.387097	0.387097	1.93548	0.387097	0.387097	0.387097	0.387097	0.387097	6.96774	1.93548	0.387097	0.387097	0.387097	0.387097	0.387097	0.387097	0.387097	0.387097	0.387097	0.387097	1.54839	0.387097	0.387097	1.93548	0.387097
	741	844.41	1.76366	1.85848	1.89641	1.89741	1.96537	6.62019	0.0344802	5.51682	0.0344802	5.62026	0.0344802	0.0344802	5.96507	0.0344802	1.99985	0.0344802	0.0344802	0.0344802	0.0344802	0.0344802	0.0344802	0.0344802	0.0344802	0.0344802	0.0344802	0.0344802	0.0344802	0.0344802	0.0344802	0.0344802	0.0344802	0.0344802	0.0344802
	742	844.5	2.17406	2.29095	2.3377	2.58875	2.68148	0.034378	1.92517	6.0849	0.859449	0.034378	0.034378	2.06268	6.18803	0.859449	2.30332	2.85337	0.034378	0.034378	0.034378	0.034378	0.034378	0.034378	0.034378	0.034378	0.034378	0.034378	0.034378	0.034378	0.034378	0.034378	0.034378	0.034378	0.034378
	743	844.52	4.50317	4.74528	4.84212	4.55326	4.71635	0.0628847	0.0628847	0.0628847	0.0628847	0.0628847	0.0628847	0.0628847	0.0628847	0.0628847	4.84212	5.97404	0.0628847	0.0628847	0.0628847	0.0628847	0.0628847	0.0628847	0.0628847	0.0628847	0.0628847	0.0628847	0.0628847	0.0628847	0.0628847	0.0628847	0.0628847	0.0628847	0.0628847
	744	844.61	0.336449	0.336449	0.336449	0.336449	0.336449	0.336449	0.336449	0.336449	0.336449	0.336449	0.336449	0.336449	0.336449	0.336449	0.336449	0.336449	0.336449	0.336449	0.336449	0.336449	0.336449	0.336449	0.336449	0.336449	0.336449	0.336449	0.336449	0.336449	0.336449	0.336449	0.336449	0.336449	0.336449
	745	844.69	0.248276	0.248276	0.248276	0.248276	0.248276	0.248276	0.248276	0.248276	0.248276	0.248276	0.248276	0.248276	0.248276	0.248276	0.248276	0.248276	0.248276	0.248276	0.993103	0.248276	0.248276	0.248276	0.248276	1.73793	1.48966	2.23448	0.744828	0.744828	0.248276	0.248276	0.744828	0.248276	0.248276
	746	845.54	0.0684411	0.0684411	0.0684411	0.0684411	0.0684411	2.6692	1.30038	0.0684411	0.0684411	2.25856	2.05323	0.0684411	0.0684411	0.0684411	0.0684411	0.0684411	1.71103	2.12167	1.23194	1.36882	0.889734	1.43726	0.958175	1.77947	1.64259	1.77947	0.684411	0.684411	0.479087	0.752852	0.958175	0.821293	1.09506
	747	846.52	0.0820046	0.0820046	0.0820046	0.0820046	0.0820046	0.0820046	0.0820046	14.8428	0.0820046	0.0820046	0.0820046	0.0820046	15.2528	3.19818	0.0820046	0.0820046	0.0820046	0.0820046	0.0820046	0.0820046	0.0820046	0.0820046	0.0820046	0.0820046	0.0820046	0.0820046	0.0820046	0.0820046	0.0820046	0.0820046	0.0820046	0.0820046	0.0820046
	748	846.53	3.67856	3.87633	3.95544	4.39351	4.55088	0.0212658	1.89266	0.0212658	1.04202	0.0212658	0.0212658	1.99898	0.0212658	1.04202	3.93417	5.10379	0.0212658	0.0212658	0.0212658	0.0212658	0.0212658	0.0212658	0.0212658	0.0212658	0.0212658	0.0212658	0.0212658	0.0212658	0.0212658	0.0212658	0.0212658	0.0212658	0.0212658
	749	848.44	1.89203	1.99375	2.03444	2.11094	2.18655	4.96252	0.950674	4.84844	0.0190135	4.48718	0.0190135	1.02673	4.94351	0.0190135	2.12951	1.99642	0.0190135	0.0190135	0.0190135	0.0190135	0.0190135	0.0190135	0.0190135	0.0190135	0.0190135	0.0190135	0.0190135	0.0190135	0.0190135	0.0190135	0.0190135	0.0190135	0.0190135
	750	848.53	2.07623	2.18785	2.2325	2.93136	3.03636	0.434044	2.03981	5.78466	0.836946	0.432098	0.0272494	2.18579	5.78076	0.883659	2.2909	2.72689	0.00194639	0.0272494	0.00194639	0.0194639	0.0136247	0.0214102	0.00194639	0.00194639	0.00194639	0.00194639	0.00194639	0.00194639	0.00194639	0.00194639	0.00194639	0.00194639	0.00194639
	751	849.57	0.72	0.72	0.72	0.72	0.72	0.72	0.72	0.72	0.72	0.72	3.6	0.72	0.72	0.72	0.72	0.72	3.6	3.6	2.16	0.72	0.72	0.72	0.72	0.72	0.72	0.72	0.72	0.72	0.72	0.72	0.72	0.72	0.72
	752	850.39	0.642857	0.642857	0.642857	0.642857	0.642857	0.642857	0.642857	0.642857	0.642857	0.642857	0.642857	0.642857	0.642857	0.642857	0.642857	0.642857	0.642857	0.642857	0.642857	0.642857	0.642857	0.642857	0.642857	0.642857	0.642857	0.642857	0.642857	0.642857	0.642857	0.642857	0.642857	0.642857	0.642857
	753	850.42	0.178218	0.178218	0.178218	0.178218	0.178218	21.7426	0.178218	0.178218	0.178218	8.19802	0.178218	0.178218	0.178218	0.178218	0.178218	0.178218	0.178218	0.178218	0.178218	0.178218	0.178218	0.178218	0.178218	0.178218	0.178218	0.178218	0.178218	0.178218	0.178218	0.178218	0.178218	0.178218	0.178218
	754	850.56	0.138996	0.138996	0.138996	0.138996	0.138996	0.138996	0.138996	0.138996	25.0193	0.138996	0.694981	0.138996	0.138996	0.138996	0.138996	0.138996	0.138996	0.694981	0.277992	0.138996	1.25097	0.138996	0.138996	0.138996	0.138996	0.138996	0.138996	0.138996	1.66795	0.138996	0.138996	0.138996	0.138996
	755	850.57	2.813	2.96423	3.02473	3.70703	3.83981	0.312025	1.94219	3.33039	0.00636785	0.299289	0.00636785	2.05045	3.46411	1.17805	3.03747	3.89713	0.00636785	0.00636785	0.00636785	0.00636785	0.00636785	0.00636785	0.00636785	0.00636785	0.00636785	0.00636785	0.00636785	0.00636785	0.00636785	0.00636785	0.00636785	0.00636785	0.00636785
	756	850.6	1.00782	1.062	1.08367	0.037368	0.037368	0.037368	1.41999	4.11048	1.08367	0.037368	1.64419	1.53209	4.18522	1.04631	1.19578	0.037368	0.037368	1.71893	0.448417	1.56946	0.747361	1.45735	0.784729	0.411048	0.37368	0.747361	0.635257	0.597889	0.336312	0.784729	0.822097	0.597889	0.934201
	757	850.92	0.590164	0.590164	0.590164	0.590164	0.590164	15.3443	0.590164	0.590164	0.590164	0.590164	0.590164	0.590164	0.590164	0.590164	0.590164	0.590164	0.590164	0.590164	0.590164	0.590164	0.590164	0.590164	0.590164	0.590164	0.590164	0.590164	0.590164	0.590164	0.590164	0.590164	0.590164	0.590164	0.590164
	758	851.56	0.837209	0.837209	0.837209	0.837209	0.837209	0.837209	0.837209	0.837209	0.837209	0.837209	0.837209	0.837209	0.837209	0.837209	0.837209	0.837209	0.837209	0.837209	0.837209	3.34884	0.837209	4.18605	0.837209	0.837209	0.837209	0.837209	0.837209	0.837209	0.837209	0.837209	0.837209	0.837209	0.837209
	759	852.46	0.166667	0.166667	0.166667	0.166667	0.166667	0.166667	0.166667	0.166667	0.166667	30.1667	0.166667	0.166667	0.166667	0.166667	0.166667	0.166667	0.166667	0.166667	0.166667	0.166667	0.166667	0.166667	0.166667	0.166667	0.166667	0.166667	0.166667	0.166667	0.166667	0.166667	0.166667	0.166667	0.166667
	760	852.51	0.195652	0.195652	0.195652	0.195652	0.195652	0.195652	0.195652	0.195652	0.195652	29.1522	0.195652	0.195652	0.195652	0.195652	0.195652	0.195652	0.195652	0.195652	0.195652	0.195652	0.195652	0.195652	0.195652	0.195652	0.195652	0.195652	0.195652	0.195652	0.195652	0.195652	0.195652	0.195652	0.195652
	761	852.58	0.8	0.8	0.8	0.8	0.8	0.8	0.8	0.8	0.8	0.8	0.8	0.8	0.8	0.8	0.8	0.8	0.8	0.8	0.8	0.8	0.8	0.8	0.8	0.8	0.8	0.8	0.8	0.8	0.8	0.8	0.8	0.8	0.8
	762	853.52	0.439024	0.439024	0.439024	0.439024	0.439024	0.439024	0.439024	0.439024	0.439024	0.439024	4.39024	0.439024	0.439024	0.439024	0.439024	0.439024	0.439024	4.39024	0.878049	2.63415	0.439024	2.63415	0.439024	0.439024	0.439024	1.31707	0.439024	0.878049	2.19512	0.439024	0.439024	3.95122	1.31707
	763	853.53	0.878049	0.878049	0.878049	0.878049	0.878049	0.878049	0.878049	0.878049	0.878049	0.878049	0.878049	0.878049	0.878049	0.878049	0.878049	0.878049	0.878049	0.878049	0.878049	0.878049	0.878049	0.878049	0.878049	0.878049	0.878049	0.878049	0.878049	0.878049	0.878049	0.878049	0.878049	0.878049	0.878049
	764	854.45	0.28125	0.28125	0.28125	0.28125	0.28125	16.875	0.28125	0.28125	0.28125	9.5625	0.28125	0.28125	0.28125	0.28125	0.28125	0.28125	0.28125	0.28125	0.28125	0.28125	0.28125	0.28125	0.28125	0.28125	0.28125	0.28125	0.28125	0.28125	0.28125	0.28125	0.28125	0.28125	0.28125
	765	854.53	0.654545	0.654545	0.654545	0.654545	0.654545	0.654545	0.654545	0.654545	0.654545	0.654545	0.654545	0.654545	0.654545	0.654545	0.654545	0.654545	7.85455	0.654545	0.654545	0.654545	0.654545	0.654545	0.654545	0.654545	0.654545	0.654545	0.654545	0.654545	0.654545	0.654545	0.654545	0.654545	0.654545
	766	855.54	0.9	0.9	0.9	0.9	0.9	0.9	0.9	0.9	0.9	0.9	0.9	0.9	0.9	0.9	0.9	0.9	0.9	0.9	0.9	0.9	0.9	0.9	0.9	0.9	0.9	0.9	0.9	0.9	0.9	0.9	0.9	0.9	0.9
	767	855.63	0.0727124	0.0727124	0.0727124	1.82515	1.89052	0.0727124	0.0727124	13.2337	0.0727124	0.0727124	0.0727124	0.0727124	13.2337	0.0727124	0.0727124	3.56291	0.0727124	0.0727124	0.0727124	0.0727124	0.0727124	0.0727124	0.0727124	0.0727124	0.0727124	0.0727124	0.0727124	0.0727124	0.0727124	0.0727124	0.0727124	0.0727124	0.0727124
	768	856.45	0.947368	0.947368	0.947368	0.947368	0.947368	0.947368	0.947368	0.947368	0.947368	0.947368	0.947368	0.947368	0.947368	0.947368	0.947368	0.947368	0.947368	0.947368	0.947368	1.89474	0.947368	1.89474	0.947368	0.947368	0.947368	0.947368	0.947368	0.947368	0.947368	0.947368	0.947368	0.947368	0.947368
	769	856.73	0.590164	0.590164	0.590164	0.590164	0.590164	0.590164	0.590164	0.590164	0.590164	0.590164	0.590164	0.590164	0.590164	0.590164	0.590164	0.590164	0.590164	0.590164	0.590164	0.590164	0.590164	0.590164	0.590164	0.590164	0.590164	0.590164	0.590164	0.590164	0.590164	0.590164	0.590164	0.590164	0.590164
	770	859.27	0.9	0.9	0.9	0.9	0.9	0.9	0.9	0.9	0.9	0.9	0.9	0.9	0.9	0.9	0.9	0.9	0.9	0.9	0.9	0.9	0.9	0.9	0.9	0.9	0.9	0.9	0.9	0.9	0.9	0.9	0.9	0.9	0.9
	771	859.64	0.145749	0.145749	0.145749	0.145749	0.145749	0.145749	0.145749	0.145749	0.145749	0.145749	0.437247	0.145749	0.145749	0.145749	0.145749	0.145749	0.145749	0.582996	0.145749	0.145749	0.145749	0.145749	0.145749	0.145749	0.145749	0.145749	0.145749	0.145749	0.145749	0.145749	0.145749	0.145749	0.145749
	772	860.49	9.10415	9.59363	9.78941	0.227661	0.227661	0.227661	0.227661	0.227661	0.227661	0.227661	0.227661	0.227661	0.227661	0.227661	0.227661	0.227661	0.227661	0.227661	0.227661	0.227661	0.227661	0.227661	0.227661	0.227661	0.227661	0.227661	0.227661	0.227661	0.227661	0.227661	0.227661	0.227661	0.227661
	773	860.5	0.461538	0.461538	0.461538	0.461538	0.461538	0.461538	0.461538	0.461538	0.461538	0.461538	0.461538	0.461538	0.461538	0.461538	19.8462	0.461538	0.461538	0.461538	0.461538	0.461538	0.461538	0.461538	0.461538	0.461538	0.461538	0.461538	0.461538	0.461538	0.461538	0.461538	0.461538	0.461538	0.461538
	774	860.56	0.571429	0.571429	0.571429	0.571429	0.571429	0.571429	0.571429	0.571429	0.571429	0.571429	0.571429	0.571429	0.571429	0.571429	0.571429	0.571429	0.571429	0.571429	0.571429	0.571429	0.571429	0.571429	0.571429	0.571429	0.571429	0.571429	0.571429	0.571429	0.571429	0.571429	0.571429	0.571429	0.571429
	775	861.44	0.36	0.36	0.36	0.36	0.36	23.4	0.36	0.36	0.36	0.36	0.36	0.36	0.36	0.36	0.36	0.36	0.36	0.36	0.36	0.36	0.36	0.36	0.36	0.36	0.36	0.36	0.36	0.36	0.36	0.36	0.36	0.36	0.36
	776	861.51	0.317814	0.317814	0.317814	6.4433	6.67409	0.317814	0.317814	0.317814	0.317814	0.317814	0.317814	0.317814	0.317814	0.317814	0.317814	12.3947	0.317814	0.317814	0.317814	0.317814	0.317814	0.317814	0.317814	0.317814	0.317814	0.317814	0.317814	0.317814	0.317814	0.317814	0.317814	0.317814	0.317814
	777	861.53	0.0810811	0.0810811	0.0810811	0.0810811	0.0810811	12.7297	0.0810811	4.94595	0.0810811	10.1351	0.0810811	0.0810811	5.59459	0.0810811	0.0810811	0.0810811	0.0810811	0.0810811	0.0810811	0.0810811	0.0810811	0.0810811	0.0810811	0.0810811	0.0810811	0.0810811	0.0810811	0.0810811	0.0810811	0.0810811	0.0810811	0.0810811	0.0810811
	778	861.62	0.179104	0.179104	0.179104	0.179104	0.179104	0.179104	0.179104	14.1493	0.179104	0.179104	0.179104	0.179104	15.7612	0.179104	0.179104	0.179104	0.179104	0.179104	0.179104	0.179104	0.179104	0.179104	0.179104	0.179104	0.179104	0.179104	0.179104	0.179104	0.179104	0.179104	0.179104	0.179104	0.179104
	779	862.53	8.86084	9.33723	9.52779	0.250731	0.250731	0.250731	0.250731	0.250731	0.250731	0.250731	0.250731	0.250731	0.250731	0.250731	0.250731	0.250731	0.250731	0.250731	0.250731	0.250731	0.250731	0.250731	0.250731	0.250731	0.250731	0.250731	0.250731	0.250731	0.250731	0.250731	0.250731	0.250731	0.250731
	780	862.55	0.283465	0.283465	0.283465	0.283465	0.283465	0.283465	0.283465	0.283465	0.283465	0.283465	0.283465	0.283465	0.283465	0.283465	0.283465	0.283465	0.283465	2.26772	0.283465	9.92126	0.283465	12.189	0.283465	0.283465	0.283465	0.283465	0.283465	0.283465	2.55118	0.283465	0.283465	0.283465	0.283465
	781	863.56	0.391304	0.391304	0.391304	0.391304	0.391304	0.391304	0.391304	0.391304	0.391304	0.391304	1.95652	0.391304	0.391304	0.391304	0.391304	0.391304	0.391304	0.391304	0.391304	0.391304	9.78261	0.391304	11.3478	0.391304	0.391304	0.391304	0.391304	0.391304	0.391304	0.391304	0.391304	0.391304	0.391304
	782	864.54	8.5882	9.04993	9.23462	0.0536897	7.40917	0.0536897	0.0536897	0.0536897	0.0536897	0.0536897	0.0536897	0.0536897	0.0536897	0.0536897	0.0536897	0.0536897	0.0536897	0.0536897	0.0536897	0.0536897	0.0536897	0.0536897	0.0536897	0.0536897	0.0536897	0.0536897	0.0536897	0.0536897	0.0536897	0.0536897	0.0536897	0.0536897	0.0536897
	783	864.55	0.837209	0.837209	0.837209	0.837209	0.837209	0.837209	0.837209	0.837209	0.837209	0.837209	0.837209	0.837209	0.837209	0.837209	0.837209	0.837209	0.837209	0.837209	0.837209	0.837209	0.837209	0.837209	6.69767	0.837209	0.837209	0.837209	0.837209	0.837209	0.837209	0.837209	0.837209	0.837209	0.837209
	784	864.57	0.387097	0.387097	0.387097	0.387097	0.387097	0.387097	0.387097	0.387097	0.387097	0.387097	0.387097	0.387097	0.387097	0.387097	0.387097	0.387097	2.32258	3.09677	1.16129	0.387097	4.25806	0.387097	0.387097	0.387097	0.387097	0.387097	0.387097	0.387097	4.64516	0.387097	0.387097	0.387097	1.16129
	785	864.6	0.580645	0.580645	0.580645	0.580645	0.580645	0.580645	0.580645	0.580645	0.580645	0.580645	0.580645	0.580645	0.580645	0.580645	0.580645	0.580645	0.580645	0.580645	0.580645	0.580645	0.580645	0.580645	0.580645	4.64516	4.06452	0.580645	0.580645	0.580645	1.16129	4.06452	4.06452	0.580645	0.580645
	786	865.55	0.149378	0.149378	0.149378	0.149378	0.149378	0.149378	0.149378	0.149378	0.149378	0.149378	0.149378	0.149378	0.149378	0.149378	14.639	12.9959	0.149378	0.149378	0.149378	1.49378	0.149378	2.09129	0.149378	0.149378	0.149378	0.149378	0.149378	0.149378	0.149378	0.149378	0.149378	0.149378	0.149378
	787	865.56	0.204545	0.204545	0.204545	0.204545	0.204545	17.3864	0.204545	0.204545	0.204545	11.6591	0.204545	0.204545	0.204545	0.204545	0.204545	0.204545	0.204545	0.204545	0.204545	0.204545	0.204545	0.204545	0.204545	0.204545	0.204545	0.204545	0.204545	0.204545	0.204545	0.204545	0.204545	0.204545	0.204545
	788	865.6	0.947368	0.947368	0.947368	0.947368	0.947368	0.947368	0.947368	0.947368	0.947368	0.947368	0.947368	0.947368	0.947368	0.947368	0.947368	0.947368	0.947368	0.947368	0.947368	0.947368	0.947368	0.947368	0.947368	0.947368	0.947368	2.84211	0.947368	0.947368	0.947368	0.947368	0.947368	0.947368	0.947368
	789	865.61	0.395604	0.395604	0.395604	0.395604	0.395604	0.395604	0.395604	0.395604	0.395604	0.395604	3.16484	0.395604	0.395604	0.395604	0.395604	0.395604	0.395604	3.16484	2.76923	0.395604	0.395604	0.395604	0.395604	0.395604	0.395604	0.395604	0.791209	0.791209	0.395604	0.395604	0.395604	0.395604	0.395604
	790	865.65	1.44587	1.5236	1.5547	0.0272754	2.07293	1.22739	1.47287	8.91906	0.109102	1.25467	0.0272754	1.52742	9.35547	0.0272754	1.58197	3.3276	0.0272754	0.0272754	0.0272754	0.0272754	0.0272754	0.0272754	0.0272754	0.0272754	0.0272754	0.0272754	0.0272754	0.0272754	0.0272754	0.0272754	0.0272754	0.0272754	0.0272754
	791	866.54	2.706	2.85149	2.90968	0.036371	3.30976	0.036371	2.10952	7.41968	0.763791	0.036371	0.036371	2.255	7.41968	0.763791	1.27298	1.34573	0.036371	0.036371	0.036371	0.036371	0.036371	0.036371	0.036371	0.036371	0.036371	0.036371	0.036371	0.036371	0.036371	0.036371	0.036371	0.036371	0.036371
	792	866.55	0.654545	0.654545	0.654545	0.654545	0.654545	0.654545	0.654545	0.654545	0.654545	0.654545	0.654545	0.654545	0.654545	0.654545	0.654545	0.654545	0.654545	0.654545	0.654545	0.654545	5.23636	3.27273	5.89091	0.654545	0.654545	0.654545	0.654545	0.654545	0.654545	0.654545	0.654545	0.654545	0.654545
	793	866.65	0.130909	0.130909	0.130909	0.130909	0.130909	0.130909	0.130909	0.130909	0.130909	0.130909	2.61818	0.130909	0.130909	0.130909	0.130909	0.130909	0.130909	2.74909	1.70182	3.53455	0.130909	3.01091	0.130909	1.30909	1.17818	1.44	1.30909	1.30909	1.04727	1.30909	1.30909	0.130909	0.916364
	794	867.51	0.45	0.45	0.45	0.45	0.45	20.25	0.45	0.45	0.45	0.45	0.45	0.45	0.45	0.45	0.45	0.45	0.45	0.45	0.45	0.45	0.45	0.45	0.45	0.45	0.45	0.45	0.45	0.45	0.45	0.45	0.45	0.45	0.45
	795	867.54	0.837209	0.837209	0.837209	0.837209	0.837209	0.837209	0.837209	0.837209	0.837209	0.837209	0.837209	0.837209	0.837209	0.837209	0.837209	0.837209	5.86047	0.837209	0.837209	0.837209	0.837209	0.837209	0.837209	0.837209	0.837209	0.837209	0.837209	0.837209	0.837209	0.837209	0.837209	1.67442	0.837209
	796	867.55	0.947368	0.947368	0.947368	0.947368	0.947368	0.947368	0.947368	0.947368	0.947368	0.947368	0.947368	0.947368	0.947368	0.947368	0.947368	0.947368	0.947368	0.947368	0.947368	2.84211	0.947368	0.947368	0.947368	0.947368	0.947368	0.947368	0.947368	0.947368	0.947368	0.947368	0.947368	0.947368	0.947368
	797	869.44	0.923077	0.923077	0.923077	0.923077	0.923077	0.923077	0.923077	0.923077	0.923077	0.923077	0.923077	0.923077	0.923077	0.923077	0.923077	0.923077	0.923077	0.923077	0.923077	0.923077	0.923077	0.923077	3.69231	0.923077	0.923077	0.923077	0.923077	0.923077	0.923077	0.923077	0.923077	0.923077	0.923077
	798	869.56	0.837209	0.837209	0.837209	0.837209	0.837209	0.837209	0.837209	0.837209	0.837209	0.837209	1.67442	0.837209	0.837209	0.837209	0.837209	0.837209	5.86047	0.837209	0.837209	0.837209	0.837209	0.837209	0.837209	0.837209	0.837209	0.837209	0.837209	0.837209	0.837209	0.837209	0.837209	0.837209	0.837209
	799	870.53	0.0577849	0.0577849	0.0577849	0.0577849	3.40931	0.0577849	4.56501	8.60995	3.92937	0.0577849	0.0577849	0.0577849	9.41894	0.0577849	0.0577849	4.33387	0.0577849	0.0577849	0.0577849	0.0577849	0.0577849	0.0577849	0.0577849	0.0577849	0.0577849	0.0577849	0.0577849	0.0577849	0.0577849	0.0577849	0.0577849	0.0577849	0.0577849
	800	870.56	0.9	0.9	0.9	0.9	0.9	0.9	0.9	0.9	0.9	0.9	0.9	0.9	0.9	0.9	0.9	0.9	0.9	0.9	0.9	0.9	0.9	0.9	0.9	0.9	0.9	0.9	0.9	0.9	0.9	0.9	0.9	0.9	0.9
	801	870.64	0.173913	0.173913	0.173913	0.173913	0.173913	0.173913	0.173913	0.173913	0.173913	0.173913	2.95652	0.173913	0.173913	0.173913	0.173913	0.173913	0.173913	3.13043	2.08696	0.173913	0.173913	0.173913	0.173913	1.56522	1.21739	0.173913	0.173913	0.173913	0.173913	1.04348	1.21739	0.173913	1.3913
	802	871.61	0.782609	0.782609	0.782609	0.782609	0.782609	0.782609	0.782609	0.782609	8.6087	0.782609	0.782609	0.782609	0.782609	0.782609	0.782609	0.782609	0.782609	0.782609	0.782609	0.782609	0.782609	0.782609	0.782609	0.782609	0.782609	0.782609	0.782609	0.782609	0.782609	0.782609	0.782609	0.782609	0.782609
	803	871.63	1.97185	2.07787	2.12027	0.0731128	0.0731128	0.0731128	2.48583	12.5754	0.0731128	0.0731128	0.0731128	0.0731128	12.5754	0.0731128	0.0731128	0.0731128	0.0731128	0.0731128	0.0731128	0.0731128	0.0731128	0.0731128	0.0731128	0.0731128	0.0731128	0.0731128	0.0731128	0.0731128	0.0731128	0.0731128	0.0731128	0.0731128	0.0731128
	804	872.46	1.92145	2.02475	2.06607	2.32364	2.40687	6.68385	1.25668	2.62839	0.447294	5.29085	0.00425995	1.32484	2.69655	0.00425995	2.06181	2.77322	0.00425995	0.00425995	0.00425995	0.00425995	0.00425995	0.00425995	0.00425995	0.00425995	0.00425995	0.00425995	0.00425995	0.00425995	0.00425995	0.00425995	0.00425995	0.00425995	0.00425995
	805	872.55	0.00202241	0.00202241	3.39967	4.48483	4.64547	0.9748	2.49767	4.23897	1.36715	1.02536	0.00202241	0.00202241	4.79715	0.00202241	3.3754	5.13085	0.00202241	0.0141569	0.00202241	0.00202241	0.00202241	0.00202241	0.00202241	0.00202241	0.00202241	0.00202241	0.00202241	0.00202241	0.00202241	0.00202241	0.00202241	0.00202241	0.00202241
	806	873.55	0.030025	0.030025	0.030025	0.030025	0.030025	0.030025	0.030025	0.030025	0.030025	0.030025	0.030025	22.0083	0.030025	12.9708	0.030025	0.030025	0.030025	0.030025	0.030025	0.030025	0.030025	0.030025	0.030025	0.030025	0.030025	0.030025	0.030025	0.030025	0.030025	0.030025	0.030025	0.030025	0.030025
	807	873.62	0.186528	0.186528	0.186528	0.186528	0.186528	0.186528	0.186528	0.186528	0.186528	0.186528	2.42487	0.186528	0.186528	0.186528	0.186528	0.186528	0.186528	2.42487	0.746114	0.186528	0.186528	0.186528	0.186528	0.186528	0.186528	0.746114	0.186528	0.186528	0.186528	0.746114	0.746114	0.186528	0.186528
	808	874.48	0.0909091	0.0909091	0.0909091	0.0909091	0.0909091	23.0909	0.0909091	0.0909091	0.0909091	9.81818	0.0909091	0.0909091	0.0909091	0.0909091	0.0909091	0.0909091	0.0909091	0.0909091	0.0909091	0.0909091	0.0909091	0.0909091	0.0909091	0.0909091	0.0909091	0.0909091	0.0909091	0.0909091	0.0909091	0.0909091	0.0909091	0.0909091	0.0909091
	809	874.52	0.0146098	0.0146098	0.0146098	5.67005	5.87314	3.21416	3.49174	3.62323	1.97232	2.39601	0.0146098	3.56479	3.74011	2.07459	0.0146098	0.0146098	0.0146098	0.0146098	0.0146098	0.0146098	0.0146098	0.0146098	0.0146098	0.0146098	0.0146098	0.0146098	0.0146098	0.0146098	0.0146098	0.0146098	0.0146098	0.0146098	0.0146098
	810	874.57	0.0139843	0.0139843	0.0139843	3.38867	3.51005	1.18866	4.60083	7.85916	4.58684	0.307654	0.0139843	0.0139843	4.15333	1.83194	0.0139843	4.20927	0.0139843	0.0139843	0.0139843	0.0139843	0.0139843	0.0139843	0.0139843	0.0139843	0.0139843	0.0139843	0.0139843	0.0139843	0.0139843	0.0139843	0.0139843	0.0139843	0.0139843
	811	875.02	0.297521	0.297521	0.297521	0.297521	0.297521	0.297521	0.297521	0.297521	25.5868	0.297521	0.297521	0.297521	0.297521	0.297521	0.297521	0.297521	0.297521	0.297521	0.297521	0.297521	0.297521	0.297521	0.297521	0.297521	0.297521	0.297521	0.297521	0.297521	0.297521	0.297521	0.297521	0.297521	0.297521
	812	876.49	2.07011	2.1814	2.22592	2.57197	2.6641	5.88905	1.11588	2.63488	0.373908	4.76149	0.00584231	1.18015	2.76926	0.373908	2.2785	2.78678	0.00584231	0.00584231	0.00584231	0.00584231	0.00584231	0.00584231	0.00584231	0.00584231	0.00584231	0.00584231	0.00584231	0.00584231	0.00584231	0.00584231	0.00584231	0.00584231	0.00584231
	813	876.58	2.39835	2.5273	2.57887	3.55569	3.68305	0.504946	2.01831	3.49669	1.34137	0.466274	0.0239398	2.1509	3.52652	1.37194	2.59176	3.68305	0.000368305	0.0209934	0.000368305	0.0139956	0.000368305	0.0136273	0.000368305	0.00331475	0.00515627	0.0069978	0.000368305	0.000368305	0.000368305	0.000368305	0.000368305	0.00552458	0.0069978
	814	877.58	0.473684	0.473684	0.473684	0.473684	0.473684	0.473684	0.473684	0.473684	0.473684	0.473684	0.473684	0.473684	0.473684	0.473684	0.473684	0.473684	0.473684	0.473684	2.84211	0.473684	3.31579	0.473684	3.31579	0.473684	0.473684	0.473684	3.31579	3.31579	2.84211	1.89474	1.89474	0.473684	0.473684
	815	877.59	0.27907	0.27907	0.27907	0.27907	0.27907	0.27907	0.27907	0.27907	0.27907	0.27907	0.27907	0.27907	0.27907	0.27907	0.27907	0.27907	0.27907	0.27907	0.27907	0.27907	0.27907	0.27907	0.27907	0.27907	0.27907	0.27907	0.27907	0.27907	0.27907	0.27907	0.27907	0.27907	0.27907
	816	878.59	0.62069	0.62069	0.62069	0.62069	0.62069	0.62069	0.62069	0.62069	0.62069	0.62069	1.86207	0.62069	0.62069	0.62069	0.62069	0.62069	0.62069	6.82759	0.62069	1.86207	0.62069	1.86207	0.62069	0.62069	0.62069	0.62069	0.62069	0.62069	0.62069	0.62069	0.62069	0.62069	0.62069
	817	879.63	0.409091	0.409091	0.409091	0.409091	0.409091	0.409091	0.409091	0.409091	0.409091	0.409091	0.409091	0.409091	21.6818	0.409091	0.409091	0.409091	0.409091	0.409091	0.409091	0.409091	0.409091	0.409091	0.409091	0.409091	0.409091	0.409091	0.409091	0.409091	0.409091	0.409091	0.409091	0.409091	0.409091
	818	882.59	0.9	0.9	0.9	0.9	0.9	0.9	0.9	0.9	0.9	0.9	0.9	0.9	0.9	0.9	0.9	0.9	0.9	0.9	0.9	0.9	0.9	0.9	0.9	0.9	0.9	0.9	0.9	0.9	0.9	0.9	0.9	0.9	0.9
	819	883.45	0.45	0.45	0.45	0.45	0.45	20.25	0.45	0.45	0.45	0.45	0.45	0.45	0.45	0.45	0.45	0.45	0.45	0.45	0.45	0.45	0.45	0.45	0.45	0.45	0.45	0.45	0.45	0.45	0.45	0.45	0.45	0.45	0.45
	820	883.5	0.514286	0.514286	0.514286	0.514286	0.514286	18	0.514286	0.514286	0.514286	0.514286	0.514286	0.514286	0.514286	0.514286	0.514286	0.514286	0.514286	0.514286	0.514286	0.514286	0.514286	0.514286	0.514286	0.514286	0.514286	0.514286	0.514286	0.514286	0.514286	0.514286	0.514286	0.514286	0.514286
	821	883.66	0.0575814	0.0575814	0.0575814	2.89069	2.99423	0.0575814	0.0575814	11.6314	0.0575814	0.0575814	0.0575814	0.0575814	11.9769	0.0575814	0.0575814	4.72168	0.0575814	0.0575814	0.0575814	0.0575814	0.0575814	0.0575814	0.0575814	0.0575814	0.0575814	0.0575814	0.0575814	0.0575814	0.0575814	0.0575814	0.0575814	0.0575814	0.0575814
	822	884.23	0.654545	0.654545	0.654545	0.654545	0.654545	0.654545	0.654545	0.654545	0.654545	0.654545	0.654545	0.654545	0.654545	0.654545	0.654545	0.654545	0.654545	0.654545	0.654545	0.654545	0.654545	0.654545	0.654545	0.654545	0.654545	0.654545	0.654545	0.654545	0.654545	0.654545	0.654545	0.654545	0.654545
	823	884.45	0.418605	0.418605	0.418605	0.418605	0.418605	21.3488	0.418605	0.418605	0.418605	0.418605	0.418605	0.418605	0.418605	0.418605	0.418605	0.418605	0.418605	0.418605	0.418605	0.418605	0.418605	0.418605	0.418605	0.418605	0.418605	0.418605	0.418605	0.418605	0.418605	0.418605	0.418605	0.418605	0.418605
	824	885.57	0.72	0.72	0.72	0.72	0.72	0.72	0.72	0.72	0.72	0.72	0.72	0.72	0.72	0.72	0.72	0.72	0.72	0.72	0.72	0.72	0.72	0.72	0.72	3.6	2.88	2.16	0.72	0.72	0.72	0.72	0.72	0.72	0.72
	825	885.65	0.0954907	0.0954907	0.0954907	0.0954907	0.0954907	0.0954907	0.0954907	0.0954907	0.0954907	0.0954907	2.00531	0.0954907	0.0954907	0.0954907	0.0954907	0.0954907	0.0954907	2.00531	2.48276	0.859416	0.0954907	0.859416	0.0954907	1.24138	1.0504	1.33687	0.381963	0.381963	0.286472	1.52785	1.52785	0.0954907	0.286472
	826	886.53	0.75	0.75	0.75	0.75	0.75	0.75	0.75	0.75	0.75	0.75	0.75	0.75	0.75	0.75	9.75	0.75	0.75	0.75	0.75	0.75	0.75	0.75	0.75	0.75	0.75	0.75	0.75	0.75	0.75	0.75	0.75	0.75	0.75
	827	888.44	1.95039	2.05525	2.09719	0.0487719	0.0487719	7.36456	0.0487719	6.2428	0.0487719	6.09649	0.0487719	0.0487719	6.53543	0.0487719	2.29228	0.0487719	0.0487719	0.0487719	0.0487719	0.0487719	0.0487719	0.0487719	0.0487719	0.0487719	0.0487719	0.0487719	0.0487719	0.0487719	0.0487719	0.0487719	0.0487719	0.0487719	0.0487719
	828	888.52	0.0351906	0.0351906	0.0351906	0.0351906	0.0351906	0.0351906	4.71554	13.0557	1.79472	0.0351906	0.0351906	0.0351906	13.4428	1.90029	0.0351906	0.0351906	0.0351906	0.0351906	0.0351906	0.0351906	0.0351906	0.0351906	0.0351906	0.0351906	0.0351906	0.0351906	0.0351906	0.0351906	0.0351906	0.0351906	0.0351906	0.0351906	0.0351906
	829	888.53	4.08956	4.30943	4.39738	5.24768	5.43565	0.0305373	0.0305373	0.0305373	0.0305373	0.0305373	0.0305373	4.36684	0.0305373	0.0305373	1.77117	5.52726	0.0305373	0.0305373	0.0305373	0.0305373	0.0305373	0.0305373	0.0305373	0.0305373	0.0305373	0.0305373	0.0305373	0.0305373	0.0305373	0.0305373	0.0305373	0.0305373	0.0305373
	830	889.51	0.837209	0.837209	0.837209	0.837209	0.837209	0.837209	0.837209	0.837209	0.837209	0.837209	0.837209	0.837209	0.837209	0.837209	0.837209	0.837209	0.837209	0.837209	0.837209	0.837209	0.837209	0.837209	0.837209	0.837209	0.837209	0.837209	0.837209	0.837209	0.837209	0.837209	0.837209	0.837209	0.837209
	831	889.6	0.75	0.75	0.75	0.75	0.75	0.75	0.75	0.75	0.75	0.75	3.75	0.75	0.75	0.75	0.75	0.75	0.75	0.75	0.75	0.75	0.75	0.75	0.75	2.25	2.25	3.75	0.75	0.75	0.75	0.75	0.75	0.75	0.75
	832	889.61	0.529412	0.529412	0.529412	0.529412	0.529412	0.529412	0.529412	0.529412	0.529412	0.529412	0.529412	0.529412	0.529412	0.529412	0.529412	0.529412	0.529412	0.529412	2.11765	0.529412	0.529412	0.529412	0.529412	0.529412	0.529412	0.529412	0.529412	0.529412	0.529412	1.05882	1.05882	0.529412	0.529412
	833	890.56	2.94817	3.10667	3.17007	3.50651	3.63211	0.654549	1.61712	3.25991	0.821395	0.564709	0.0128343	1.73263	2.6952	0.847064	3.15724	4.01714	0.0128343	0.0128343	0.0128343	0.0128343	0.0128343	0.0128343	0.0128343	0.0128343	0.0128343	0.0128343	0.0128343	0.0128343	0.0128343	0.0128343	0.0128343	0.0128343	0.0128343
	834	891.69	0.4	0.4	0.4	0.4	0.4	0.4	0.4	0.4	0.4	0.4	2	0.4	0.4	0.4	0.4	0.4	0.4	2	2.4	0.4	0.4	0.4	0.4	0.4	0.4	0.4	0.4	0.4	0.4	0.4	2	0.4	0.4
	835	892.47	2.03046	2.13962	2.18329	2.07379	2.14808	5.31737	0.0352143	5.07087	0.0352143	4.43701	0.0352143	0.0352143	5.45822	0.0352143	2.25372	2.00722	0.0352143	0.0352143	0.0352143	0.0352143	0.0352143	0.0352143	0.0352143	0.0352143	0.0352143	0.0352143	0.0352143	0.0352143	0.0352143	0.0352143	0.0352143	0.0352143	0.0352143
	836	892.55	0.0343184	0.0343184	0.0343184	0.0343184	0.0343184	0.0343184	0.0343184	0.0343184	16.6444	0.0343184	0.0343184	0.0343184	0.0343184	17.571	0.0343184	0.0343184	0.0343184	0.0343184	0.0343184	0.343184	0.0343184	0.343184	0.0343184	0.0343184	0.0343184	0.0343184	0.0343184	0.0343184	0.0343184	0.0343184	0.0343184	0.0343184	0.0343184
	837	892.56	2.20566	2.32424	2.37167	3.08976	3.20043	0.403583	2.11092	6.1617	0.00166083	0.391957	0.0215909	2.26206	6.13845	0.00166083	2.4215	2.84003	0.00166083	0.0215909	0.00166083	0.00166083	0.00166083	0.00166083	0.00166083	0.00166083	0.00166083	0.00166083	0.00166083	0.00166083	0.00166083	0.00166083	0.00166083	0.00166083	0.00166083
	838	892.61	0.258993	0.258993	0.258993	0.258993	0.258993	0.258993	0.258993	0.258993	0.258993	0.258993	3.10791	0.258993	4.66187	0.258993	0.258993	0.258993	0.258993	3.10791	0.258993	3.10791	0.258993	2.58993	0.258993	0.258993	0.258993	1.03597	1.03597	1.03597	0.258993	0.258993	1.55396	0.258993	1.55396
	839	893.61	0.923077	0.923077	0.923077	0.923077	0.923077	0.923077	0.923077	0.923077	0.923077	0.923077	0.923077	0.923077	0.923077	0.923077	0.923077	0.923077	0.923077	0.923077	0.923077	0.923077	0.923077	0.923077	0.923077	0.923077	0.923077	0.923077	0.923077	0.923077	0.923077	3.69231	0.923077	0.923077	0.923077
	840	894.44	0.169811	0.169811	0.169811	0.169811	0.169811	18.6792	0.169811	0.169811	0.169811	11.5472	0.169811	0.169811	0.169811	0.169811	0.169811	0.169811	0.169811	0.169811	0.169811	0.169811	0.169811	0.169811	0.169811	0.169811	0.169811	0.169811	0.169811	0.169811	0.169811	0.169811	0.169811	0.169811	0.169811
	841	894.59	2.60926	2.74954	2.80565	3.51991	3.64599	0.413393	1.92465	3.47657	1.11819	0.379508	0.00677693	2.05341	3.51723	1.1453	2.84631	3.65277	0.00677693	0.00677693	0.00677693	0.00677693	0.00677693	0.00677693	0.00677693	0.00677693	0.00677693	0.00677693	0.00677693	0.00677693	0.00677693	0.00677693	0.00677693	0.00677693	0.00677693
	842	894.62	0.444444	0.444444	0.444444	0.444444	0.444444	0.444444	0.444444	0.444444	0.444444	0.444444	0.444444	0.444444	0.444444	0.444444	0.444444	0.444444	0.444444	0.444444	0.444444	0.444444	0.444444	0.444444	0.444444	0.444444	0.444444	0.444444	0.444444	0.444444	0.444444	0.444444	0.444444	0.444444	0.444444
	843	895.63	0.270677	0.270677	0.270677	0.270677	0.270677	0.270677	0.270677	26.5263	0.270677	0.270677	0.270677	0.270677	0.270677	0.270677	0.270677	0.270677	0.270677	0.270677	0.270677	0.270677	0.270677	0.270677	0.270677	0.270677	0.270677	0.270677	0.270677	0.270677	0.270677	0.270677	0.270677	0.270677	0.270677
	844	896.26	0.765957	0.765957	0.765957	0.765957	0.765957	0.765957	0.765957	0.765957	0.765957	0.765957	0.765957	0.765957	0.765957	0.765957	0.765957	0.765957	0.765957	0.765957	0.765957	0.765957	0.765957	0.765957	0.765957	0.765957	0.765957	0.765957	0.765957	0.765957	0.765957	0.765957	0.765957	0.765957	0.765957
	845	896.49	0.121622	0.121622	0.121622	0.121622	0.121622	21.527	0.121622	0.121622	0.121622	10.3378	0.121622	0.121622	0.121622	0.121622	0.121622	0.121622	0.121622	0.121622	0.121622	0.121622	0.121622	0.121622	0.121622	0.121622	0.121622	0.121622	0.121622	0.121622	0.121622	0.121622	0.121622	0.121622	0.121622
	846	896.53	0.0878049	0.0878049	0.0878049	0.0878049	0.0878049	18.7024	0.0878049	0.0878049	0.0878049	14.3122	0.0878049	0.0878049	0.0878049	0.0878049	0.0878049	0.0878049	0.0878049	0.0878049	0.0878049	0.0878049	0.0878049	0.0878049	0.0878049	0.0878049	0.0878049	0.0878049	0.0878049	0.0878049	0.0878049	0.0878049	0.0878049	0.0878049	0.0878049
	847	896.63	0.467532	0.467532	0.467532	0.467532	0.467532	0.467532	0.467532	0.467532	0.467532	0.467532	0.467532	0.467532	19.6364	0.467532	0.467532	0.467532	0.467532	0.467532	0.467532	0.467532	0.467532	0.467532	0.467532	0.467532	0.467532	0.467532	0.467532	0.467532	0.467532	0.467532	0.467532	0.467532	0.467532
	848	898.47	0.276923	0.276923	0.276923	0.276923	0.276923	16.8923	0.276923	0.276923	0.276923	9.69231	0.276923	0.276923	0.276923	0.276923	0.276923	0.276923	0.276923	0.276923	0.276923	0.276923	0.276923	0.276923	0.276923	0.276923	0.276923	0.276923	0.276923	0.276923	0.276923	0.276923	0.276923	0.276923	0.276923
	849	899.66	1.18115	1.24465	1.27005	1.63484	1.6934	0.0470388	1.17597	10.6308	0.0470388	0.0470388	0.0470388	1.36413	10.4897	0.0470388	1.22301	2.91641	0.0470388	0.0470388	0.0470388	0.0470388	0.0470388	0.0470388	0.0470388	0.0470388	0.0470388	0.0470388	0.0470388	0.0470388	0.0470388	0.0470388	0.0470388	0.0470388	0.0470388
	850	902.47	5.55441	5.85303	5.97248	0.175661	0.175661	0.175661	0.175661	0.175661	1.93227	6.14814	0.175661	0.175661	0.175661	0.175661	5.26984	0.175661	0.175661	0.175661	0.175661	0.175661	0.175661	0.175661	0.175661	0.175661	0.175661	0.175661	0.175661	0.175661	0.175661	0.175661	0.175661	0.175661	0.175661
	851	902.51	0.818182	0.818182	0.818182	0.818182	0.818182	0.818182	0.818182	0.818182	0.818182	0.818182	0.818182	0.818182	0.818182	0.818182	0.818182	0.818182	0.818182	0.818182	0.818182	0.818182	0.818182	0.818182	0.818182	0.818182	0.818182	0.818182	0.818182	0.818182	0.818182	0.818182	0.818182	0.818182	0.818182
	852	904.52	0.571429	0.571429	0.571429	0.571429	0.571429	16	0.571429	0.571429	0.571429	0.571429	0.571429	0.571429	0.571429	0.571429	0.571429	0.571429	0.571429	0.571429	0.571429	0.571429	0.571429	0.571429	0.571429	0.571429	0.571429	0.571429	0.571429	0.571429	0.571429	0.571429	0.571429	0.571429	0.571429
	853	904.54	7.13911	7.52293	7.67646	0.13011	0.13011	0.13011	0.13011	0.13011	0.13011	0.13011	0.13011	0.13011	0.13011	0.13011	0.13011	9.49799	0.13011	0.13011	0.13011	0.13011	0.13011	0.13011	0.13011	0.13011	0.13011	0.13011	0.13011	0.13011	0.13011	0.13011	0.13011	0.13011	0.13011
	854	905.47	0.571429	0.571429	0.571429	0.571429	0.571429	16	0.571429	0.571429	0.571429	0.571429	0.571429	0.571429	0.571429	0.571429	0.571429	0.571429	0.571429	0.571429	0.571429	0.571429	0.571429	0.571429	0.571429	0.571429	0.571429	0.571429	0.571429	0.571429	0.571429	0.571429	0.571429	0.571429	0.571429
	855	905.54	0.507042	0.507042	0.507042	0.507042	0.507042	0.507042	0.507042	0.507042	0.507042	0.507042	0.507042	0.507042	0.507042	0.507042	18.2535	0.507042	0.507042	0.507042	0.507042	0.507042	0.507042	0.507042	0.507042	0.507042	0.507042	0.507042	0.507042	0.507042	0.507042	0.507042	0.507042	0.507042	0.507042
	856	905.56	0.104956	0.104956	0.104956	0.104956	0.104956	11.5452	0.104956	5.56268	0.104956	8.29155	0.104956	0.104956	7.24198	0.104956	0.104956	0.104956	0.104956	0.104956	0.104956	0.104956	0.104956	0.104956	0.104956	0.104956	0.104956	0.104956	0.104956	0.104956	0.104956	0.104956	0.104956	0.104956	0.104956
	857	905.58	7.47083	7.87249	8.03315	0.382531	0.382531	0.382531	0.382531	0.382531	0.382531	0.382531	0.382531	0.382531	0.382531	0.382531	0.382531	0.382531	0.382531	0.382531	0.382531	0.382531	0.382531	0.382531	0.382531	0.382531	0.382531	0.382531	0.382531	0.382531	0.382531	0.382531	0.382531	0.382531	0.382531
	858	905.64	0.947368	0.947368	0.947368	0.947368	0.947368	0.947368	0.947368	0.947368	0.947368	0.947368	0.947368	0.947368	0.947368	0.947368	0.947368	0.947368	0.947368	0.947368	0.947368	0.947368	0.947368	0.947368	0.947368	0.947368	0.947368	0.947368	0.947368	0.947368	0.947368	0.947368	0.947368	0.947368	0.947368
	859	905.65	0.0909091	0.0909091	0.0909091	0.0909091	0.0909091	0.0909091	0.0909091	15.9091	0.0909091	0.0909091	0.0909091	0.0909091	17	0.0909091	0.0909091	0.0909091	0.0909091	0.0909091	0.0909091	0.0909091	0.0909091	0.0909091	0.0909091	0.0909091	0.0909091	0.0909091	0.0909091	0.0909091	0.0909091	0.0909091	0.0909091	0.0909091	0.0909091
	860	905.97	0.654545	0.654545	0.654545	0.654545	0.654545	13.0909	0.654545	0.654545	0.654545	0.654545	0.654545	0.654545	0.654545	0.654545	0.654545	0.654545	0.654545	0.654545	0.654545	0.654545	0.654545	0.654545	0.654545	0.654545	0.654545	0.654545	0.654545	0.654545	0.654545	0.654545	0.654545	0.654545	0.654545
	861	906.56	9.41227	9.91831	10.1207	0.198446	0.198446	0.198446	0.198446	0.198446	0.198446	0.198446	0.198446	0.198446	0.198446	0.198446	0.198446	0.198446	0.198446	0.198446	0.198446	0.198446	0.198446	0.198446	0.198446	0.198446	0.198446	0.198446	0.198446	0.198446	0.198446	0.198446	0.198446	0.198446	0.198446
	862	908.55	0.206897	0.206897	0.206897	0.206897	0.206897	0.206897	0.206897	13.8621	0.206897	0.206897	0.206897	0.206897	15.1034	0.206897	0.206897	0.206897	0.206897	0.206897	0.206897	0.206897	0.206897	0.206897	0.206897	0.206897	0.206897	0.206897	0.206897	0.206897	0.206897	0.206897	0.206897	0.206897	0.206897
	863	908.57	6.6857	7.04514	7.18892	5.5992	5.79976	0.0347291	1.0766	0.0347291	0.451478	0.0347291	0.0347291	1.18079	0.0347291	0.0347291	0.0347291	0.0347291	0.0347291	0.0347291	0.0347291	0.0347291	0.0347291	0.0347291	0.0347291	0.0347291	0.0347291	0.0347291	0.0347291	0.0347291	0.0347291	0.0347291	0.0347291	0.0347291	0.0347291
	864	908.64	0.918739	0.968134	0.987891	0.0308716	0.0308716	0.0308716	1.66707	3.48849	1.04963	0.0308716	1.69794	1.75968	3.58111	1.04963	1.01876	0.0308716	0.0308716	1.75968	0.463074	1.72881	0.864405	1.57445	0.864405	0.370459	0.339588	0.710047	0.617432	0.617432	0.370459	0.77179	0.802662	0.617432	0.987891
	865	909.57	0.133829	0.133829	0.133829	0.133829	0.133829	0.133829	0.133829	0.133829	0.133829	0.133829	0.133829	0.133829	0.133829	0.133829	16.461	14.9888	0.133829	0.133829	0.133829	0.133829	0.133829	0.133829	0.133829	0.133829	0.133829	0.133829	0.133829	0.133829	0.133829	0.133829	0.133829	0.133829	0.133829
	866	909.59	0.423529	0.423529	0.423529	0.423529	0.423529	21.1765	0.423529	0.423529	0.423529	0.423529	0.423529	0.423529	0.423529	0.423529	0.423529	0.423529	0.423529	0.423529	0.423529	0.423529	0.423529	0.423529	0.423529	0.423529	0.423529	0.423529	0.423529	0.423529	0.423529	0.423529	0.423529	0.423529	0.423529
	867	909.68	1.39772	1.47287	1.50292	1.99742	2.06896	0.995443	1.54196	8.58814	0.0195185	0.995443	0.0195185	1.60052	8.72477	0.0195185	1.54196	3.12296	0.0195185	0.0195185	0.0195185	0.0195185	0.0195185	0.0195185	0.0195185	0.0195185	0.0195185	0.0195185	0.0195185	0.0195185	0.0195185	0.0195185	0.0195185	0.0195185	0.0195185
	868	910.57	2.66246	2.8056	2.86286	3.17216	3.28578	0.0325325	1.75675	6.86435	0.650649	0.0325325	0.0325325	1.85435	6.96194	0.715714	0.813311	0.845844	0.0325325	0.0325325	0.0325325	0.0325325	0.0325325	0.0325325	0.0325325	0.0325325	0.0325325	0.0325325	0.0325325	0.0325325	0.0325325	0.0325325	0.0325325	0.0325325	0.0325325
	869	910.62	0.837209	0.837209	0.837209	0.837209	0.837209	0.837209	0.837209	0.837209	0.837209	0.837209	0.837209	0.837209	0.837209	0.837209	0.837209	0.837209	0.837209	0.837209	0.837209	0.837209	0.837209	0.837209	0.837209	0.837209	0.837209	0.837209	0.837209	0.837209	0.837209	0.837209	0.837209	0.837209	0.837209
	870	911.21	0.590164	0.590164	0.590164	0.590164	0.590164	0.590164	0.590164	0.590164	0.590164	0.590164	0.590164	0.590164	0.590164	0.590164	0.590164	0.590164	0.590164	0.590164	0.590164	0.590164	0.590164	0.590164	0.590164	0.590164	0.590164	0.590164	0.590164	0.590164	0.590164	0.590164	0.590164	0.590164	0.590164
	871	912.26	0.545455	0.545455	0.545455	0.545455	0.545455	0.545455	0.545455	0.545455	0.545455	0.545455	0.545455	0.545455	0.545455	0.545455	0.545455	0.545455	0.545455	0.545455	0.545455	0.545455	0.545455	0.545455	0.545455	0.545455	0.545455	0.545455	0.545455	0.545455	0.545455	0.545455	0.545455	0.545455	0.545455
	872	913.69	0.25	0.25	0.25	0.25	0.25	0.25	0.25	0.25	0.25	0.25	0.25	0.25	0.25	0.25	0.25	0.25	0.25	0.25	0.75	0.25	0.25	0.25	0.25	0.25	0.25	0.25	0.25	0.25	0.25	0.25	0.25	0.25	0.25
	873	914.56	0.0352253	0.0352253	0.0352253	2.95863	3.0646	0.0352253	3.69866	7.25642	3.13506	0.0352253	0.0352253	3.91001	7.43255	0.0352253	0.0352253	3.55776	0.0352253	0.0352253	0.0352253	0.0352253	0.0352253	0.0352253	0.0352253	0.0352253	0.0352253	0.0352253	0.0352253	0.0352253	0.0352253	0.0352253	0.0352253	0.0352253	0.0352253
	874	915.65	0.09375	0.09375	0.09375	0.09375	0.09375	0.09375	0.09375	16.0313	0.09375	0.09375	0.09375	0.09375	16.7813	0.09375	0.09375	0.09375	0.09375	0.09375	0.09375	0.09375	0.09375	0.09375	0.09375	0.09375	0.09375	0.09375	0.09375	0.09375	0.09375	0.09375	0.09375	0.09375	0.09375
	875	916.49	1.87995	1.98103	2.02146	2.2451	2.32552	7.06665	1.20499	2.55075	0.433572	5.16344	0.0056308	1.2613	2.65774	0.416679	2.04398	2.62958	0.0056308	0.0056308	0.0056308	0.0056308	0.0056308	0.0056308	0.0056308	0.0056308	0.0056308	0.0056308	0.0056308	0.0056308	0.0056308	0.0056308	0.0056308	0.0056308	0.0056308
	876	916.58	2.45646	2.58852	2.64135	3.64786	3.77852	0.834233	1.92247	3.37538	1.00784	0.745684	0.00815591	2.42697	4.07912	0.00116513	2.40483	4.04883	0.00116513	0.0104862	0.00116513	0.00116513	0.00116513	0.00116513	0.00116513	0.00116513	0.00116513	0.00116513	0.00116513	0.00116513	0.00116513	0.00116513	0.00116513	0.00116513	0.00116513
	877	916.61	0.972973	0.972973	0.972973	0.972973	0.972973	0.972973	0.972973	0.972973	0.972973	0.972973	0.972973	0.972973	0.972973	0.972973	0.972973	0.972973	0.972973	0.972973	0.972973	0.972973	0.972973	0.972973	0.972973	0.972973	0.972973	1.94595	0.972973	0.972973	0.972973	0.972973	0.972973	0.972973	0.972973
	878	917.54	0.5625	0.5625	0.5625	0.5625	0.5625	0.5625	0.5625	0.5625	0.5625	0.5625	0.5625	0.5625	0.5625	0.5625	0.5625	0.5625	0.5625	0.5625	0.5625	0.5625	0.5625	0.5625	0.5625	0.5625	0.5625	0.5625	0.5625	0.5625	0.5625	0.5625	0.5625	0.5625	0.5625
	879	917.58	0.0593081	0.0593081	0.0593081	0.0593081	0.0593081	0.0593081	0.0593081	0.0593081	0.0593081	0.0593081	0.0593081	0.0593081	0.0593081	33.9242	0.0593081	0.0593081	0.0593081	0.0593081	0.0593081	0.0593081	0.0593081	0.0593081	0.0593081	0.0593081	0.0593081	0.0593081	0.0593081	0.0593081	0.0593081	0.0593081	0.0593081	0.0593081	0.0593081
	880	917.61	0.9	0.9	0.9	0.9	0.9	0.9	0.9	0.9	0.9	0.9	0.9	0.9	0.9	0.9	0.9	0.9	0.9	0.9	0.9	0.9	0.9	0.9	0.9	0.9	0.9	0.9	0.9	0.9	0.9	0.9	0.9	0.9	0.9
	881	918.55	0.0163495	0.0163495	0.0163495	5.52446	5.72234	3.28626	3.44975	3.71135	1.83115	2.51783	0.0163495	3.5315	4.10373	1.89655	0.0163495	0.0163495	0.0163495	0.0163495	0.0163495	0.0163495	0.0163495	0.0163495	0.0163495	0.0163495	0.0163495	0.0163495	0.0163495	0.0163495	0.0163495	0.0163495	0.0163495	0.0163495	0.0163495
	882	918.59	0.0200445	0.0200445	0.0200445	0.0200445	0.0200445	0.0200445	7.67706	12.4477	6.9755	0.0200445	0.0601336	2.7461	3.64811	1.70379	0.0200445	0.0200445	0.0200445	0.0200445	0.0200445	0.0200445	0.0200445	0.0200445	0.0200445	0.0200445	0.0200445	0.0200445	0.0200445	0.0200445	0.0200445	0.0200445	0.0200445	0.0200445	0.0200445
	883	918.63	1	1	1	1	1	1	1	1	1	1	1	1	1	1	1	1	1	1	1	1	1	1	1	1	1	1	1	1	1	1	1	1	1
	884	919.05	0.0434976	0.0434976	0.0434976	10.1624	10.5264	0.0434976	0.0434976	0.0434976	3.30582	0.0434976	0.0434976	0.0434976	7.3076	3.34932	0.0434976	0.0434976	0.0434976	0.0434976	0.0434976	0.0434976	0.0434976	0.0434976	0.0434976	0.0434976	0.0434976	0.0434976	0.0434976	0.0434976	0.0434976	0.0434976	0.0434976	0.0434976	0.0434976
	885	919.09	0.223602	0.223602	0.223602	0.223602	0.223602	0.223602	0.223602	0.223602	14.087	0.223602	0.223602	0.223602	0.223602	14.3106	0.223602	0.223602	0.223602	0.223602	0.223602	0.223602	0.223602	0.223602	0.223602	0.223602	0.223602	0.223602	0.223602	0.223602	0.223602	0.223602	0.223602	0.223602	0.223602
	886	920.52	2.1902	2.30795	2.35505	2.55782	2.64944	6.11893	0.988281	2.60738	0.325923	4.79422	0.0105136	1.05136	2.73354	0.0105136	2.36557	2.72303	0.0105136	0.0105136	0.0105136	0.0105136	0.0105136	0.0105136	0.0105136	0.0105136	0.0105136	0.0105136	0.0105136	0.0105136	0.0105136	0.0105136	0.0105136	0.0105136	0.0105136
	887	920.61	2.41532	2.54517	2.59711	3.5762	3.70429	0.479467	1.98732	3.58816	1.23564	0.442499	0.0168038	2.1225	3.62513	1.2614	2.60346	3.67031	0.00261392	0.0175506	0.00261392	0.008962	0.00560125	0.00821517	0.00522784	0.00186708	0.00336075	0.00373417	0.00298733	0.00298733	0.00261392	0.00186708	0.0022405	0.00410758	0.00410758
	888	920.69	0.1205	0.1205	0.1205	4.18799	4.338	0.1205	3.615	5.6635	4.097	0.1205	0.1205	0.1205	6.507	4.097	0.1205	0.1205	0.1205	0.1205	0.1205	0.1205	0.1205	0.1205	0.1205	0.1205	0.1205	0.1205	0.1205	0.1205	0.1205	0.1205	0.1205	0.1205	0.1205
	889	920.7	0.315789	0.315789	0.315789	0.315789	0.315789	0.315789	0.315789	0.315789	0.315789	0.315789	0.315789	10.1053	0.315789	0.315789	0.315789	0.315789	0.315789	0.315789	0.947368	0.315789	0.315789	0.315789	0.315789	0.315789	0.315789	0.315789	0.315789	0.315789	0.315789	0.315789	0.315789	0.315789	0.315789
	890	923.66	0.15	0.15	0.15	0.15	0.15	0.15	0.15	15	0.15	0.15	0.15	0.15	15.9	0.15	0.15	0.15	0.15	0.15	0.15	0.15	0.15	0.15	0.15	0.15	0.15	0.15	0.15	0.15	0.15	0.15	0.15	0.15	0.15
	891	924.55	6.62595	6.98219	7.12468	0.254453	0.254453	0.254453	0.254453	0.254453	0.254453	0.254453	0.254453	0.254453	0.254453	0.254453	7.12468	0.254453	0.254453	0.254453	0.254453	0.254453	0.254453	0.254453	0.254453	0.254453	0.254453	0.254453	0.254453	0.254453	0.254453	0.254453	0.254453	0.254453	0.254453
	892	924.69	0.134328	0.134328	0.134328	0.134328	0.134328	0.134328	0.134328	0.134328	0.134328	0.134328	2.68657	0.134328	0.134328	0.134328	0.134328	0.134328	0.134328	2.68657	1.61194	3.76119	0.134328	3.22388	0.671642	1.07463	1.07463	1.47761	1.20896	1.20896	1.07463	1.34328	1.34328	0.134328	1.07463
	893	926.24	0.857143	0.857143	0.857143	0.857143	0.857143	0.857143	0.857143	0.857143	0.857143	0.857143	0.857143	0.857143	0.857143	0.857143	0.857143	0.857143	0.857143	0.857143	0.857143	0.857143	0.857143	0.857143	0.857143	0.857143	0.857143	0.857143	0.857143	0.857143	0.857143	0.857143	0.857143	0.857143	0.857143
	894	926.58	4.48043	4.72131	4.81766	0.301104	0.301104	0.301104	3.61325	0.301104	0.301104	0.301104	0.301104	3.91435	0.301104	0.301104	5.41987	0.301104	0.301104	0.301104	0.301104	0.301104	0.301104	0.301104	0.301104	0.301104	0.301104	0.301104	0.301104	0.301104	0.301104	0.301104	0.301104	0.301104	0.301104
	895	927.08	5.66497	5.96954	6.09137	0.553761	0.553761	0.553761	0.553761	0.553761	0.553761	0.553761	0.553761	0.553761	0.553761	0.553761	0.553761	0.553761	0.553761	0.553761	0.553761	0.553761	0.553761	0.553761	0.553761	0.553761	0.553761	0.553761	0.553761	0.553761	0.553761	0.553761	0.553761	0.553761	0.553761
	896	927.55	5.47954	5.77414	5.89198	0.392799	0.392799	0.392799	0.392799	0.392799	0.392799	0.392799	0.392799	0.392799	0.392799	0.392799	6.28478	0.392799	0.392799	0.392799	0.392799	0.392799	0.392799	0.392799	0.392799	0.392799	0.392799	0.392799	0.392799	0.392799	0.392799	0.392799	0.392799	0.392799	0.392799
	897	927.6	0.537313	0.537313	0.537313	0.537313	0.537313	17.194	0.537313	0.537313	0.537313	0.537313	0.537313	0.537313	0.537313	0.537313	0.537313	0.537313	0.537313	0.537313	0.537313	0.537313	0.537313	0.537313	0.537313	0.537313	0.537313	0.537313	0.537313	0.537313	0.537313	0.537313	0.537313	0.537313	0.537313
	898	927.69	1.26868	1.33689	1.36417	2.40823	2.49449	0.0389764	1.20827	9.15944	0.0389764	0.0389764	0.0389764	1.3252	9.43228	0.0389764	1.3252	3.70275	0.0389764	0.0389764	0.0389764	0.0389764	0.0389764	0.0389764	0.0389764	0.0389764	0.0389764	0.0389764	0.0389764	0.0389764	0.0389764	0.0389764	0.0389764	0.0389764	0.0389764
	899	930.55	0.705882	0.705882	0.705882	0.705882	0.705882	0.705882	0.705882	0.705882	0.705882	0.705882	0.705882	0.705882	0.705882	0.705882	0.705882	11.2941	0.705882	0.705882	0.705882	0.705882	0.705882	0.705882	0.705882	0.705882	0.705882	0.705882	0.705882	0.705882	0.705882	0.705882	0.705882	0.705882	0.705882
	900	930.56	6.43068	6.77641	6.9147	0.2561	0.2561	0.2561	0.2561	0.2561	0.2561	0.2561	0.2561	0.2561	0.2561	0.2561	7.683	0.2561	0.2561	0.2561	0.2561	0.2561	0.2561	0.2561	0.2561	0.2561	0.2561	0.2561	0.2561	0.2561	0.2561	0.2561	0.2561	0.2561	0.2561
	901	930.59	0.521739	0.521739	0.521739	0.521739	0.521739	0.521739	0.521739	0.521739	0.521739	0.521739	0.521739	0.521739	0.521739	0.521739	0.521739	0.521739	0.521739	0.521739	0.521739	0.521739	0.521739	0.521739	0.521739	0.521739	0.521739	0.521739	0.521739	0.521739	0.521739	0.521739	0.521739	0.521739	0.521739
	902	932.46	2.07983	2.19164	2.23637	0.0698866	0.0698866	7.3381	0.0698866	5.80059	0.0698866	5.94036	0.0698866	0.0698866	5.94036	0.0698866	2.51592	0.0698866	0.0698866	0.0698866	0.0698866	0.0698866	0.0698866	0.0698866	0.0698866	0.0698866	0.0698866	0.0698866	0.0698866	0.0698866	0.0698866	0.0698866	0.0698866	0.0698866	0.0698866
	903	932.55	2.10293	2.21599	2.26122	2.80388	2.90432	0.40453	2.06414	5.95385	0.788314	0.0103726	0.0103726	2.18861	6.02645	0.850549	2.31308	2.89394	0.0103726	0.0103726	0.0103726	0.0103726	0.0103726	0.0103726	0.0103726	0.0103726	0.0103726	0.0103726	0.0103726	0.0103726	0.0103726	0.0103726	0.0103726	0.0103726	0.0103726
	904	934.58	0.0699029	0.0699029	0.0699029	0.0699029	0.0699029	0.0699029	0.0699029	14.2602	0.0699029	0.0699029	0.0699029	0.0699029	14.3301	5.10291	0.0699029	0.0699029	0.0699029	0.0699029	0.0699029	0.0699029	0.0699029	0.0699029	0.0699029	0.0699029	0.0699029	0.0699029	0.0699029	0.0699029	0.0699029	0.0699029	0.0699029	0.0699029	0.0699029
	905	934.59	3.25	3.42474	3.49463	4.97111	5.14916	0.94324	2.33491	0.015463	1.06694	0.819537	0.015463	2.47407	0.015463	0.015463	3.44824	4.25231	0.015463	0.015463	0.015463	0.015463	0.015463	0.015463	0.015463	0.015463	0.015463	0.015463	0.015463	0.015463	0.015463	0.015463	0.015463	0.015463	0.015463
	906	934.65	0.972973	0.972973	0.972973	0.972973	0.972973	0.972973	0.972973	0.972973	0.972973	0.972973	0.972973	0.972973	0.972973	0.972973	0.972973	0.972973	0.972973	0.972973	0.972973	0.972973	0.972973	0.972973	0.972973	0.972973	0.972973	0.972973	0.972973	0.972973	0.972973	0.972973	0.972973	0.972973	0.972973
	907	935.72	0.0481928	0.0481928	0.0481928	0.0481928	0.0481928	0.0481928	0.0481928	0.0481928	0.0481928	0.0481928	1.3494	0.0481928	0.0481928	0.0481928	0.0481928	0.0481928	0.0481928	1.39759	1.39759	1.25301	0.433735	1.25301	0.433735	0.192771	0.240964	0.337349	0.53012	0.53012	0.674699	1.10843	1.10843	0.0481928	0.240964
	908	936.49	2.32339	2.4483	2.49827	0.0892238	0.0892238	5.97799	0.0892238	5.79954	0.0892238	5.53187	0.0892238	0.0892238	6.24566	0.0892238	2.67671	0.0892238	0.0892238	0.0892238	0.0892238	0.0892238	0.0892238	0.0892238	0.0892238	0.0892238	0.0892238	0.0892238	0.0892238	0.0892238	0.0892238	0.0892238	0.0892238	0.0892238	0.0892238
	909	936.58	2.09467	2.20729	2.25233	2.96543	3.07164	0.360558	1.99304	6.00214	0.716513	0.348283	0.0138086	2.13266	6.00674	0.756404	2.31217	2.71569	0.00153429	0.0138086	0.00153429	0.00920573	0.00153429	0.00153429	0.00153429	0.00153429	0.00153429	0.00153429	0.00153429	0.00153429	0.00153429	0.00153429	0.00153429	0.00153429	0.00153429
	910	938.62	3.264	3.43948	3.50967	4.39918	4.55676	0.523542	2.35594	0.00969523	1.31855	0.484761	0.00969523	2.52076	0.00969523	1.34764	3.56784	4.48889	0.00969523	0.00969523	0.00969523	0.00969523	0.00969523	0.00969523	0.00969523	0.00969523	0.00969523	0.00969523	0.00969523	0.00969523	0.00969523	0.00969523	0.00969523	0.00969523	0.00969523
	911	939.62	0.0626087	0.0626087	0.0626087	0.0626087	0.0626087	0.0626087	0.0626087	16.8417	0.0626087	0.0626087	0.0626087	0.0626087	17.0296	0.0626087	0.0626087	0.0626087	0.0626087	0.0626087	0.0626087	0.0626087	0.0626087	0.0626087	0.0626087	0.0626087	0.0626087	0.0626087	0.0626087	0.0626087	0.0626087	0.0626087	0.0626087	0.0626087	0.0626087
	912	940.52	0.330275	0.330275	0.330275	0.330275	0.330275	24.4404	0.330275	0.330275	0.330275	0.330275	0.330275	0.330275	0.330275	0.330275	0.330275	0.330275	0.330275	0.330275	0.330275	0.330275	0.330275	0.330275	0.330275	0.330275	0.330275	0.330275	0.330275	0.330275	0.330275	0.330275	0.330275	0.330275	0.330275
	913	940.56	0.0180049	0.0180049	0.0180049	5.8057	6.01365	3.22289	3.34892	3.78104	1.67446	2.48468	0.0180049	3.43895	3.97909	1.78249	0.0180049	0.0180049	0.0180049	0.0180049	0.0180049	0.0180049	0.0180049	0.0180049	0.0180049	0.0180049	0.0180049	0.0180049	0.0180049	0.0180049	0.0180049	0.0180049	0.0180049	0.0180049	0.0180049
	914	940.6	0.133829	0.133829	0.133829	0.133829	0.133829	0.133829	0.133829	0.133829	15.658	0.133829	0.133829	0.133829	0.133829	15.7918	0.133829	0.133829	0.133829	0.133829	0.133829	0.133829	0.133829	0.133829	0.133829	0.133829	0.133829	0.133829	0.133829	0.133829	0.133829	0.133829	0.133829	0.133829	0.133829
	915	940.61	0.0343213	0.0343213	0.0343213	6.79257	7.03587	5.52573	5.18252	0.0343213	0.0343213	5.11387	0.0343213	5.3198	0.0343213	0.0343213	0.0343213	0.0343213	0.0343213	0.0343213	0.0343213	0.0343213	0.0343213	0.0343213	0.0343213	0.0343213	0.0343213	0.0343213	0.0343213	0.0343213	0.0343213	0.0343213	0.0343213	0.0343213	0.0343213
	916	940.66	0.193548	0.193548	0.193548	0.193548	0.193548	0.193548	0.193548	13.9355	0.193548	0.193548	0.193548	0.193548	15.4839	0.193548	0.193548	0.193548	0.193548	0.193548	0.193548	0.193548	0.193548	0.193548	0.193548	0.193548	0.193548	0.193548	0.193548	0.193548	0.193548	0.193548	0.193548	0.193548	0.193548
	917	941.06	0.118812	0.118812	0.118812	0.118812	0.118812	0.118812	0.118812	0.118812	7.84158	0.118812	0.118812	16.0396	0.118812	8.19802	0.118812	0.118812	0.118812	0.118812	0.118812	0.118812	0.118812	0.118812	0.118812	0.118812	0.118812	0.118812	0.118812	0.118812	0.118812	0.118812	0.118812	0.118812	0.118812
	918	941.11	0.113208	0.113208	0.113208	0.113208	0.113208	0.113208	0.113208	0.113208	9.62264	12.566	0.113208	0.113208	0.113208	10.0755	0.113208	0.113208	0.113208	0.113208	0.113208	0.113208	0.113208	0.113208	0.113208	0.113208	0.113208	0.113208	0.113208	0.113208	0.113208	0.113208	0.113208	0.113208	0.113208
	919	941.72	0.642857	0.642857	0.642857	0.642857	0.642857	0.642857	0.642857	0.642857	0.642857	0.642857	0.642857	0.642857	0.642857	0.642857	0.642857	0.642857	0.642857	0.642857	0.642857	0.642857	0.642857	0.642857	0.642857	0.642857	0.642857	0.642857	0.642857	0.642857	0.642857	0.642857	0.642857	0.642857	0.642857
	920	942.5	0.346154	0.346154	0.346154	0.346154	0.346154	15.9231	0.346154	0.346154	0.346154	8.30769	0.346154	0.346154	0.346154	0.346154	0.346154	0.346154	0.346154	0.346154	0.346154	0.346154	0.346154	0.346154	0.346154	0.346154	0.346154	0.346154	0.346154	0.346154	0.346154	0.346154	0.346154	0.346154	0.346154
	921	942.7	0.972973	0.972973	0.972973	0.972973	0.972973	0.972973	0.972973	0.972973	0.972973	0.972973	0.972973	0.972973	0.972973	0.972973	0.972973	0.972973	0.972973	0.972973	0.972973	0.972973	0.972973	0.972973	0.972973	0.972973	0.972973	0.972973	0.972973	0.972973	0.972973	1.94595	0.972973	0.972973	0.972973
	922	942.72	0.837209	0.837209	0.837209	0.837209	0.837209	0.837209	0.837209	0.837209	0.837209	0.837209	0.837209	0.837209	0.837209	0.837209	0.837209	0.837209	0.837209	0.837209	0.837209	0.837209	0.837209	0.837209	0.837209	0.837209	0.837209	0.837209	0.837209	0.837209	0.837209	0.837209	0.837209	0.837209	0.837209
	923	943.68	1.21277	1.27797	1.30405	1.66508	1.72472	0.0420663	1.09372	10.811	0.0420663	0.0420663	0.0420663	1.26199	10.6848	0.0420663	1.21992	2.69224	0.0420663	0.0420663	0.0420663	0.0420663	0.0420663	0.0420663	0.0420663	0.0420663	0.0420663	0.0420663	0.0420663	0.0420663	0.0420663	0.0420663	0.0420663	0.0420663	0.0420663
	924	943.72	0.8	0.8	0.8	0.8	0.8	0.8	0.8	0.8	0.8	0.8	0.8	0.8	0.8	0.8	0.8	0.8	0.8	0.8	0.8	0.8	0.8	0.8	0.8	0.8	0.8	0.8	0.8	0.8	0.8	0.8	0.8	0.8	0.8
	925	944.53	0.947368	0.947368	0.947368	0.947368	0.947368	0.947368	0.947368	0.947368	0.947368	0.947368	0.947368	0.947368	0.947368	0.947368	0.947368	0.947368	0.947368	0.947368	0.947368	0.947368	0.947368	0.947368	0.947368	0.947368	0.947368	0.947368	0.947368	0.947368	0.947368	0.947368	0.947368	0.947368	0.947368
	926	946.49	7.01172	7.38869	7.53948	0.20377	0.20377	0.20377	0.20377	0.20377	0.20377	0.20377	0.20377	0.20377	0.20377	0.20377	7.53948	0.20377	0.20377	0.20377	0.20377	0.20377	0.20377	0.20377	0.20377	0.20377	0.20377	0.20377	0.20377	0.20377	0.20377	0.20377	0.20377	0.20377	0.20377
	927	946.55	6.55186	6.90411	7.04501	0.469667	0.469667	0.469667	0.469667	0.469667	0.469667	0.469667	0.469667	0.469667	0.469667	0.469667	0.469667	0.469667	0.469667	0.469667	0.469667	0.469667	0.469667	0.469667	0.469667	0.469667	0.469667	0.469667	0.469667	0.469667	0.469667	0.469667	0.469667	0.469667	0.469667
	928	948.55	0.131868	0.131868	0.131868	0.131868	0.131868	2.37363	0.131868	12.2637	1.71429	0.131868	0.131868	0.131868	13.8462	1.71429	0.131868	0.131868	0.131868	0.131868	0.131868	0.131868	0.131868	0.131868	0.131868	0.131868	0.131868	0.131868	0.131868	0.131868	0.131868	0.131868	0.131868	0.131868	0.131868
	929	948.57	6.92932	7.30186	7.45088	5.89845	6.10972	0.0745088	0.0745088	0.0745088	0.0745088	0.0745088	0.0745088	0.0745088	0.0745088	0.0745088	0.0745088	0.0745088	0.0745088	0.0745088	0.0745088	0.0745088	0.0745088	0.0745088	0.0745088	0.0745088	0.0745088	0.0745088	0.0745088	0.0745088	0.0745088	0.0745088	0.0745088	0.0745088	0.0745088
	930	949.57	0.241611	0.241611	0.241611	0.241611	0.241611	0.241611	0.241611	0.241611	0.241611	0.241611	0.241611	0.241611	0.241611	0.241611	18.604	9.18121	0.241611	0.241611	0.241611	0.241611	0.241611	0.241611	0.241611	0.241611	0.241611	0.241611	0.241611	0.241611	0.241611	0.241611	0.241611	0.241611	0.241611
	931	949.58	0.145749	0.145749	0.145749	0.145749	0.145749	13.1174	0.145749	4.37247	0.145749	9.18219	0.145749	0.145749	4.66397	0.145749	0.145749	0.145749	0.145749	0.145749	0.145749	0.145749	0.145749	0.145749	0.145749	0.145749	0.145749	0.145749	0.145749	0.145749	0.145749	0.145749	0.145749	0.145749	0.145749
	932	949.61	4.89975	5.16318	5.26855	3.78216	3.91764	0.135091	2.16145	0.135091	0.135091	0.135091	0.135091	2.43164	0.135091	0.135091	0.135091	4.59309	0.135091	0.135091	0.135091	0.135091	0.135091	0.135091	0.135091	0.135091	0.135091	0.135091	0.135091	0.135091	0.135091	0.135091	0.135091	0.135091	0.135091
	933	949.67	1.52845	1.61062	1.64349	2.01384	2.08597	0.0316056	1.58028	9.10242	0.0316056	0.0316056	0.0316056	1.6751	9.5449	0.0316056	1.64349	2.7813	0.0316056	0.0316056	0.0316056	0.0316056	0.0316056	0.0316056	0.0316056	0.0316056	0.0316056	0.0316056	0.0316056	0.0316056	0.0316056	0.0316056	0.0316056	0.0316056	0.0316056
	934	950.58	7.36488	7.76085	7.91923	4.38669	4.54382	0.129823	0.129823	0.129823	0.129823	0.129823	0.129823	0.129823	0.129823	0.129823	0.129823	0.129823	0.129823	0.129823	0.129823	0.129823	0.129823	0.129823	0.129823	0.129823	0.129823	0.129823	0.129823	0.129823	0.129823	0.129823	0.129823	0.129823	0.129823
	935	950.65	0.428571	0.428571	0.428571	0.428571	0.428571	0.428571	0.428571	0.428571	0.428571	0.428571	3.85714	0.428571	0.428571	0.428571	0.428571	0.428571	0.428571	4.28571	0.857143	4.28571	0.428571	4.28571	0.428571	0.428571	0.428571	1.28571	1.28571	1.28571	0.428571	0.428571	1.28571	0.428571	2.14286
	936	950.66	0.734694	0.734694	0.734694	0.734694	0.734694	0.734694	0.734694	0.734694	0.734694	0.734694	0.734694	0.734694	0.734694	0.734694	0.734694	0.734694	0.734694	0.734694	0.734694	0.734694	0.734694	0.734694	0.734694	0.734694	0.734694	0.734694	0.734694	0.734694	0.734694	0.734694	0.734694	0.734694	0.734694
	937	952.58	0.210526	0.210526	0.210526	0.210526	0.210526	0.210526	0.210526	13.8947	0.210526	0.210526	0.210526	0.210526	14.9474	0.210526	0.210526	0.210526	0.210526	0.210526	0.210526	0.210526	0.210526	0.210526	0.210526	0.210526	0.210526	0.210526	0.210526	0.210526	0.210526	0.210526	0.210526	0.210526	0.210526
	938	952.59	0.258993	0.258993	0.258993	0.258993	0.258993	0.258993	0.258993	0.258993	0.258993	0.258993	0.258993	0.258993	0.258993	0.258993	0.258993	0.258993	0.258993	0.258993	0.258993	0.258993	0.258993	0.258993	0.258993	0.258993	0.258993	0.258993	0.258993	0.258993	0.258993	0.258993	0.258993	0.258993	0.258993
	939	952.6	0.0825982	0.0825982	0.0825982	14.1941	14.7025	0.0825982	0.0825982	0.0825982	0.90858	0.0825982	0.0825982	2.72574	0.0825982	0.90858	0.0825982	0.0825982	0.0825982	0.0825982	0.0825982	0.0825982	0.0825982	0.0825982	0.0825982	0.0825982	0.0825982	0.0825982	0.0825982	0.0825982	0.0825982	0.0825982	0.0825982	0.0825982	0.0825982
	940	953.6	6.56174	6.91452	7.05563	0.0542741	0.0542741	0.0542741	0.0542741	0.0542741	0.0542741	0.0542741	0.0542741	0.0542741	0.0542741	0.0542741	7.21845	6.56716	0.0542741	0.0542741	0.0542741	0.0542741	0.0542741	0.0542741	0.0542741	0.0542741	0.0542741	0.0542741	0.0542741	0.0542741	0.0542741	0.0542741	0.0542741	0.0542741	0.0542741
	941	953.7	1.69939	1.79075	1.8273	0.0200802	0.0200802	0.0200802	1.84738	10.3413	0.0200802	0.0200802	0.0200802	1.9277	10.6827	0.0200802	1.76706	3.57428	0.0200802	0.0200802	0.0200802	0.0200802	0.0200802	0.0200802	0.0200802	0.0200802	0.0200802	0.0200802	0.0200802	0.0200802	0.0200802	0.0200802	0.0200802	0.0200802	0.0200802
	942	953.71	0.0889749	0.0889749	0.0889749	10.9091	11.2998	5.42747	0.0889749	0.0889749	0.0889749	5.51645	0.0889749	0.0889749	0.0889749	0.0889749	0.0889749	0.0889749	0.0889749	0.0889749	0.0889749	0.0889749	0.0889749	0.0889749	0.0889749	0.0889749	0.0889749	0.0889749	0.0889749	0.0889749	0.0889749	0.0889749	0.0889749	0.0889749	0.0889749
	943	954.59	0.0500749	0.0500749	0.0500749	4.30256	4.45667	0.0500749	2.25337	9.76461	0.650974	0.0500749	0.0500749	2.45367	10.015	0.701049	0.0500749	0.0500749	0.0500749	0.0500749	0.0500749	0.0500749	0.0500749	0.0500749	0.0500749	0.0500749	0.0500749	0.0500749	0.0500749	0.0500749	0.0500749	0.0500749	0.0500749	0.0500749	0.0500749
	944	955.6	7.20489	7.59225	7.7472	0.407747	0.407747	0.407747	0.407747	0.407747	0.407747	0.407747	0.407747	0.407747	0.407747	0.407747	0.407747	0.407747	0.407747	0.407747	0.407747	0.407747	0.407747	0.407747	0.407747	0.407747	0.407747	0.407747	0.407747	0.407747	0.407747	0.407747	0.407747	0.407747	0.407747
	945	955.65	0.179104	0.179104	0.179104	0.179104	0.179104	0.179104	0.179104	14.3284	0.179104	0.179104	0.179104	0.179104	15.5821	0.179104	0.179104	0.179104	0.179104	0.179104	0.179104	0.179104	0.179104	0.179104	0.179104	0.179104	0.179104	0.179104	0.179104	0.179104	0.179104	0.179104	0.179104	0.179104	0.179104
	946	955.7	0.192513	0.192513	0.192513	0.192513	0.192513	0.192513	0.192513	0.192513	0.192513	0.192513	2.11765	0.192513	0.192513	0.192513	0.192513	0.192513	0.192513	2.31016	0.192513	0.385027	0.192513	0.192513	0.192513	0.57754	0.385027	0.57754	0.192513	0.192513	0.192513	0.57754	0.770053	0.192513	0.192513
	947	956.6	0.642857	0.642857	0.642857	0.642857	0.642857	0.642857	0.642857	0.642857	0.642857	0.642857	0.642857	0.642857	0.642857	0.642857	13.5	0.642857	0.642857	0.642857	0.642857	0.642857	0.642857	0.642857	0.642857	0.642857	0.642857	0.642857	0.642857	0.642857	0.642857	0.642857	0.642857	0.642857	0.642857
	948	956.7	0.409091	0.409091	0.409091	0.409091	0.409091	0.409091	0.409091	0.409091	0.409091	0.409091	0.409091	0.409091	0.409091	0.409091	0.409091	0.409091	0.409091	0.409091	1.63636	0.409091	0.409091	0.409091	0.409091	0.409091	0.409091	0.409091	0.409091	0.409091	0.409091	0.409091	0.409091	0.409091	0.409091
	949	957.61	6.90142	7.27246	7.42088	0.436522	0.436522	0.436522	0.436522	0.436522	0.436522	0.436522	0.436522	0.436522	0.436522	0.436522	0.436522	0.436522	0.436522	0.436522	0.436522	0.436522	0.436522	0.436522	0.436522	0.436522	0.436522	0.436522	0.436522	0.436522	0.436522	0.436522	0.436522	0.436522	0.436522
	950	957.7	0.467532	0.467532	0.467532	0.467532	0.467532	0.467532	0.467532	0.467532	0.467532	0.467532	0.467532	0.467532	0.467532	0.467532	0.467532	0.467532	0.467532	0.467532	0.467532	0.467532	0.467532	0.467532	0.467532	0.467532	0.467532	1.4026	0.467532	0.467532	0.467532	3.27273	3.27273	0.467532	0.467532
	951	958.59	0.0272054	0.0272054	0.0272054	2.83658	2.93819	0.0272054	3.40068	6.63812	2.74775	0.0272054	0.0272054	3.61832	6.82856	2.85657	0.0272054	3.40068	0.0272054	0.0272054	0.0272054	0.0272054	0.0272054	0.0272054	0.0272054	0.0272054	0.0272054	0.0272054	0.0272054	0.0272054	0.0272054	0.0272054	0.0272054	0.0272054	0.0272054
	952	958.67	0.923077	0.923077	0.923077	0.923077	0.923077	0.923077	0.923077	0.923077	3.69231	0.923077	0.923077	0.923077	0.923077	0.923077	0.923077	0.923077	0.923077	0.923077	0.923077	0.923077	0.923077	0.923077	0.923077	0.923077	0.923077	0.923077	0.923077	0.923077	0.923077	0.923077	0.923077	0.923077	0.923077
	953	959.68	0.0792952	0.0792952	0.0792952	0.0792952	0.0792952	0.0792952	2.77533	13.7974	0.0792952	0.0792952	0.0792952	2.93392	13.9559	0.0792952	0.0792952	0.0792952	0.0792952	0.0792952	0.0792952	0.0792952	0.0792952	0.0792952	0.0792952	0.0792952	0.0792952	0.0792952	0.0792952	0.0792952	0.0792952	0.0792952	0.0792952	0.0792952	0.0792952
	954	960.51	1.92724	2.03085	2.0723	2.31399	2.39688	6.85773	1.14018	2.61326	0.424447	4.98517	0.00832249	1.19844	2.75474	0.432769	2.06398	2.61326	0.00832249	0.00832249	0.00832249	0.00832249	0.00832249	0.00832249	0.00832249	0.00832249	0.00832249	0.00832249	0.00832249	0.00832249	0.00832249	0.00832249	0.00832249	0.00832249	0.00832249
	955	960.6	2.17942	2.2966	2.34347	3.53033	3.65679	0.611503	2.13556	3.89104	1.09412	0.542826	0.00846696	2.32183	3.96818	1.13269	2.28984	3.96818	0.000940773	0.00940773	0.000940773	0.00188155	0.000940773	0.000940773	0.000940773	0.000940773	0.00188155	0.000940773	0.000940773	0.000940773	0.000940773	0.000940773	0.000940773	0.000940773	0.000940773
	956	961.6	0.367347	0.367347	0.367347	0.367347	0.367347	0.367347	0.367347	0.367347	0.367347	0.367347	0.367347	0.367347	0.367347	0.367347	0.367347	0.367347	0.367347	0.367347	1.46939	0.367347	0.367347	0.367347	0.367347	0.367347	0.367347	0.367347	0.367347	0.367347	0.367347	1.10204	0.734694	0.367347	0.367347
	957	961.7	1	1	1	1	1	1	1	1	1	1	1	1	1	1	1	1	1	1	1	1	1	1	1	1	1	1	1	1	1	1	1	1	1
	958	962.57	0.0196795	0.0196795	0.0196795	5.31971	5.51025	0.0196795	3.03064	3.58166	1.57436	0.0196795	0.0196795	3.08968	3.81782	1.535	0.0196795	8.00954	0.0196795	0.0196795	0.0196795	0.0196795	0.0196795	0.0196795	0.0196795	0.0196795	0.0196795	0.0196795	0.0196795	0.0196795	0.0196795	0.0196795	0.0196795	0.0196795	0.0196795
	959	963.08	0.0475659	0.0475659	0.0475659	8.17395	8.46673	0.0475659	0.0475659	0.0475659	2.52099	0.0475659	0.0475659	0.0475659	0.0475659	2.61612	0.0475659	12.7477	0.0475659	0.0475659	0.0475659	0.0475659	0.0475659	0.0475659	0.0475659	0.0475659	0.0475659	0.0475659	0.0475659	0.0475659	0.0475659	0.0475659	0.0475659	0.0475659	0.0475659
	960	963.12	0.0472816	0.0472816	0.0472816	8.7185	9.03079	0.0472816	0.0472816	0.0472816	0.0472816	0.0472816	0.0472816	6.80855	0.0472816	0.0472816	0.0472816	9.92914	0.0472816	0.0472816	0.0472816	0.0472816	0.0472816	0.0472816	0.0472816	0.0472816	0.0472816	0.0472816	0.0472816	0.0472816	0.0472816	0.0472816	0.0472816	0.0472816	0.0472816
	961	964.55	2.75211	2.90008	2.95926	2.83187	2.9333	7.81349	0.908545	0.0259584	0.259584	6.10023	0.0259584	0.0259584	0.0259584	0.0259584	2.90734	2.98522	0.0259584	0.0259584	0.0259584	0.0259584	0.0259584	0.0259584	0.0259584	0.0259584	0.0259584	0.0259584	0.0259584	0.0259584	0.0259584	0.0259584	0.0259584	0.0259584	0.0259584
	962	964.63	2.42972	2.56035	2.6126	3.60938	3.73866	0.465616	1.97576	3.67215	1.13679	0.42871	0.0128742	2.12381	3.72107	1.15868	2.62548	3.66485	0.000429139	0.0133033	0.00257484	0.00729537	0.00386225	0.00643709	0.00386225	0.000429139	0.00257484	0.00257484	0.0021457	0.0021457	0.0021457	0.000429139	0.000429139	0.00300398	0.00300398
	963	964.64	0.315789	0.315789	0.315789	0.315789	0.315789	0.315789	0.315789	0.315789	0.315789	0.315789	0.315789	0.315789	0.315789	0.315789	0.315789	0.315789	0.315789	0.315789	0.315789	0.315789	0.315789	0.315789	0.315789	0.315789	0.315789	0.315789	0.315789	0.315789	0.315789	0.315789	0.315789	0.315789	0.315789
	964	964.72	1.74627	1.84016	1.87771	3.72627	3.85974	0.0260794	3.33816	0.0260794	3.05128	0.0260794	0.39119	3.62503	0.0260794	2.94697	1.92987	2.55578	0.0260794	0.39119	0.0260794	0.443349	0.0260794	0.41727	0.0260794	0.0260794	0.0260794	0.0260794	0.0260794	0.0260794	0.104317	0.0260794	0.0260794	0.0260794	0.0260794
	965	965.7	0.455696	0.455696	0.455696	0.455696	0.455696	0.455696	0.455696	0.455696	0.455696	0.455696	0.455696	0.455696	0.455696	0.455696	0.455696	0.455696	0.455696	0.455696	10.481	0.455696	0.455696	0.455696	0.455696	0.455696	10.0253	0.455696	0.455696	0.455696	0.455696	0.455696	0.455696	0.455696	0.455696
	966	966.65	0.972973	0.972973	0.972973	0.972973	0.972973	0.972973	0.972973	0.972973	0.972973	0.972973	0.972973	0.972973	0.972973	0.972973	0.972973	0.972973	0.972973	0.972973	0.972973	0.972973	0.972973	0.972973	0.972973	0.972973	0.972973	0.972973	0.972973	0.972973	0.972973	0.972973	0.972973	0.972973	0.972973
	967	966.68	7.14675	7.53098	7.68468	0.108235	0.108235	0.108235	0.108235	0.108235	0.108235	0.108235	0.108235	0.108235	0.108235	0.108235	7.35997	0.108235	0.108235	0.108235	0.108235	0.108235	0.108235	0.108235	0.108235	0.108235	0.108235	0.108235	0.108235	0.108235	0.108235	0.108235	0.108235	2.92234	0.108235
	968	966.69	0.0289622	0.0289622	0.0289622	0.0289622	0.0289622	0.955752	2.98311	0.0289622	1.59292	1.01368	2.20113	3.18584	0.0289622	1.50603	0.0289622	0.0289622	0.347546	2.28801	0.347546	2.20113	1.24537	2.05632	1.27434	0.463395	0.231698	0.839903	0.753017	0.753017	0.463395	0.984714	1.0716	0.0289622	1.24537
	969	967.68	0.346154	0.346154	0.346154	0.346154	0.346154	0.346154	0.346154	0.346154	0.346154	0.346154	0.346154	0.346154	0.346154	0.346154	0.346154	23.8846	0.346154	0.346154	0.346154	0.346154	0.346154	0.346154	0.346154	0.346154	0.346154	0.346154	0.346154	0.346154	0.346154	0.346154	0.346154	0.346154	0.346154
	970	967.69	0.072972	0.072972	0.072972	3.38153	3.50265	0.072972	0.072972	12.4052	0.072972	0.072972	0.072972	0.072972	14.3755	0.072972	0.072972	0.072972	0.072972	0.072972	0.072972	0.072972	0.072972	0.072972	0.072972	0.072972	0.072972	0.072972	0.072972	0.072972	0.072972	0.072972	0.072972	0.072972	0.072972
	971	967.73	0.6	0.6	0.6	0.6	0.6	0.6	0.6	0.6	0.6	0.6	0.6	0.6	0.6	0.6	0.6	0.6	0.6	0.6	0.6	0.6	0.6	0.6	0.6	0.6	0.6	0.6	0.6	0.6	0.6	0.6	0.6	0.6	0.6
	972	968.57	6.86241	7.23136	7.37894	0.230592	0.230592	0.230592	0.230592	0.230592	0.230592	0.230592	0.230592	0.230592	0.230592	0.230592	7.14835	0.230592	0.230592	0.230592	0.230592	0.230592	0.230592	0.230592	0.230592	0.230592	0.230592	0.230592	0.230592	0.230592	0.230592	0.230592	0.230592	0.230592	0.230592
	973	968.67	0.8	0.8	0.8	0.8	0.8	0.8	0.8	0.8	0.8	0.8	0.8	0.8	0.8	0.8	0.8	0.8	0.8	0.8	0.8	0.8	0.8	0.8	0.8	0.8	0.8	0.8	0.8	0.8	0.8	0.8	0.8	0.8	0.8
	974	969.66	1	1	1	1	1	1	1	1	1	1	1	1	1	1	1	1	1	1	1	1	1	1	1	1	1	1	1	1	1	1	1	1	1
	975	970.56	0.274809	0.274809	0.274809	0.274809	0.274809	0.274809	0.274809	11.8168	0.274809	0.274809	0.274809	0.274809	14.8397	0.274809	0.274809	0.274809	0.274809	0.274809	0.274809	0.274809	0.274809	0.274809	0.274809	0.274809	0.274809	0.274809	0.274809	0.274809	0.274809	0.274809	0.274809	0.274809	0.274809
	976	970.6	0.1875	0.1875	0.1875	0.1875	0.1875	0.1875	5.25	9.1875	0.1875	0.1875	0.1875	5.4375	10.125	0.1875	0.1875	0.1875	0.1875	0.1875	0.1875	0.1875	0.1875	0.1875	0.1875	0.1875	0.1875	0.1875	0.1875	0.1875	0.1875	0.1875	0.1875	0.1875	0.1875
	977	970.61	0.404494	0.404494	0.404494	0.404494	0.404494	10.9213	0.404494	0.404494	0.404494	11.3258	0.404494	0.404494	0.404494	0.404494	0.404494	0.404494	0.404494	0.404494	0.404494	0.404494	0.404494	0.404494	0.404494	0.404494	0.404494	0.404494	0.404494	0.404494	0.404494	0.404494	0.404494	0.404494	0.404494
	978	971.56	5.19194	5.47107	5.58273	0.429441	0.429441	0.429441	0.429441	0.429441	0.429441	0.429441	0.429441	0.429441	0.429441	0.429441	6.01217	0.429441	0.429441	0.429441	0.429441	0.429441	0.429441	0.429441	0.429441	0.429441	0.429441	0.429441	0.429441	0.429441	0.429441	0.429441	0.429441	0.429441	0.429441
	979	971.71	0.486486	0.486486	0.486486	0.486486	0.486486	0.486486	0.486486	0.486486	0.486486	0.486486	0.486486	0.486486	0.486486	0.486486	18.973	0.486486	0.486486	0.486486	0.486486	0.486486	0.486486	0.486486	0.486486	0.486486	0.486486	0.486486	0.486486	0.486486	0.486486	0.486486	0.486486	0.486486	0.486486
	980	971.72	1.2663	1.33438	1.36162	2.48695	2.57603	0.0368004	1.28802	9.49451	0.0368004	0.0368004	0.0368004	1.39842	9.97292	0.0368004	0.0368004	3.86405	0.0368004	0.0368004	0.0368004	0.0368004	0.0368004	0.0368004	0.0368004	0.0368004	0.0368004	0.0368004	0.0368004	0.0368004	0.0368004	0.0368004	0.0368004	0.0368004	0.0368004
	981	974.56	0.444444	0.444444	0.444444	0.444444	0.444444	0.444444	0.444444	0.444444	2.66667	0.444444	0.444444	0.444444	18.2222	0.444444	0.444444	0.444444	0.444444	0.444444	0.444444	0.444444	0.444444	0.444444	0.444444	0.444444	0.444444	0.444444	0.444444	0.444444	0.444444	0.444444	0.444444	0.444444	0.444444
	982	974.58	6.77276	7.13688	7.28254	0.242751	0.242751	0.242751	0.242751	0.242751	0.242751	0.242751	0.242751	0.242751	0.242751	0.242751	7.03978	0.242751	0.242751	0.242751	0.242751	0.242751	0.242751	0.242751	0.242751	0.242751	0.242751	0.242751	0.242751	0.242751	0.242751	0.242751	0.242751	0.242751	0.242751
	983	974.71	0.878049	0.878049	0.878049	0.878049	0.878049	0.878049	0.878049	0.878049	5.26829	0.878049	0.878049	0.878049	0.878049	0.878049	0.878049	0.878049	0.878049	0.878049	0.878049	0.878049	0.878049	0.878049	0.878049	0.878049	0.878049	0.878049	0.878049	0.878049	0.878049	0.878049	0.878049	0.878049	0.878049
	984	976.49	0.135338	0.135338	0.135338	0.135338	0.135338	8.79699	0.135338	7.03759	0.135338	7.44361	0.135338	0.135338	8.39098	0.135338	0.135338	0.135338	0.135338	0.135338	0.135338	0.135338	0.135338	0.135338	0.135338	0.135338	0.135338	0.135338	0.135338	0.135338	0.135338	0.135338	0.135338	0.135338	0.135338
	985	976.58	2.0676	2.17877	2.22323	2.78119	2.88081	0.414899	2.04318	6.01994	0.743686	0.391414	0.00782827	2.19192	6.09823	0.790656	2.27803	2.73207	0.00782827	0.00782827	0.00782827	0.00782827	0.00782827	0.00782827	0.00782827	0.00782827	0.00782827	0.00782827	0.00782827	0.00782827	0.00782827	0.00782827	0.00782827	0.00782827	0.00782827
	986	977.72	0.493151	0.493151	0.493151	0.493151	0.493151	0.493151	0.493151	0.493151	0.493151	0.493151	0.493151	0.493151	0.493151	0.493151	0.493151	0.493151	0.493151	0.493151	1.47945	0.493151	0.493151	0.493151	0.493151	0.493151	0.493151	0.493151	0.493151	0.493151	0.493151	0.493151	1.47945	0.493151	0.493151
	987	977.76	0.878049	0.878049	0.878049	0.878049	0.878049	0.878049	0.878049	0.878049	0.878049	0.878049	0.878049	0.878049	0.878049	0.878049	0.878049	0.878049	0.878049	0.878049	0.878049	0.878049	0.878049	0.878049	0.878049	0.878049	0.878049	0.878049	0.878049	0.878049	0.878049	0.878049	0.878049	0.878049	0.878049
	988	978.53	0.346154	0.346154	0.346154	0.346154	0.346154	23.8846	0.346154	0.346154	0.346154	0.346154	0.346154	0.346154	0.346154	0.346154	0.346154	0.346154	0.346154	0.346154	0.346154	0.346154	0.346154	0.346154	0.346154	0.346154	0.346154	0.346154	0.346154	0.346154	0.346154	0.346154	0.346154	0.346154	0.346154
	989	978.61	2.65275	2.79537	2.85242	4.06511	4.21072	0.827326	1.88927	2.76598	0.827326	0.691496	0.0123481	2.0004	2.77833	0.852022	2.92651	3.60566	0.0123481	0.0123481	0.0123481	0.0123481	0.0123481	0.0123481	0.0123481	0.0123481	0.0123481	0.0123481	0.0123481	0.0123481	0.0123481	0.0123481	0.0123481	0.0123481	0.0123481
	990	978.63	0.923077	0.923077	0.923077	0.923077	0.923077	0.923077	0.923077	0.923077	0.923077	0.923077	0.923077	0.923077	0.923077	0.923077	0.923077	0.923077	0.923077	3.69231	0.923077	0.923077	0.923077	0.923077	0.923077	0.923077	0.923077	0.923077	0.923077	0.923077	0.923077	0.923077	0.923077	0.923077	0.923077
	991	978.64	1	1	1	1	1	1	1	1	1	1	1	1	1	1	1	1	1	1	1	1	1	1	1	1	1	1	1	1	1	1	1	1	1
	992	978.65	0.313043	0.313043	0.313043	0.313043	0.313043	0.313043	0.313043	0.313043	0.313043	0.313043	0.313043	0.313043	0.313043	0.313043	0.313043	0.313043	0.313043	0.313043	2.50435	0.313043	0.313043	0.313043	0.313043	2.50435	2.1913	1.56522	0.313043	0.626087	0.313043	1.25217	1.56522	0.313043	0.626087
	993	979.75	0.642857	0.642857	0.642857	0.642857	0.642857	0.642857	0.642857	0.642857	0.642857	0.642857	0.642857	0.642857	0.642857	0.642857	0.642857	0.642857	0.642857	0.642857	0.642857	0.642857	0.642857	0.642857	0.642857	0.642857	0.642857	0.642857	0.642857	0.642857	0.642857	0.642857	0.642857	0.642857	0.642857
	994	980.61	2.11393	2.22759	2.27305	2.97502	3.08158	0.352568	1.95269	6.04112	0.672931	0.340703	0.0084752	2.09507	6.06824	0.708526	2.32559	2.72223	0.00169504	0.0084752	0.00169504	0.00169504	0.00169504	0.00169504	0.00169504	0.00169504	0.00169504	0.00169504	0.00169504	0.00169504	0.00169504	0.00169504	0.00169504	0.00169504	0.00169504
	995	980.7	0.25	0.25	0.25	0.25	0.25	0.25	0.25	12.25	0.25	0.25	0.25	0.25	14.25	0.25	0.25	0.25	0.25	0.25	0.25	0.25	0.25	1.25	0.25	0.25	0.25	0.25	0.25	0.25	0.25	0.25	0.25	0.25	0.25
	996	980.71	0.571429	0.571429	0.571429	0.571429	0.571429	0.571429	0.571429	0.571429	7.42857	0.571429	0.571429	0.571429	0.571429	7.42857	0.571429	0.571429	0.571429	0.571429	0.571429	2.28571	0.571429	0.571429	0.571429	0.571429	0.571429	0.571429	0.571429	0.571429	0.571429	0.571429	0.571429	0.571429	0.571429
	997	981.68	0.972973	0.972973	0.972973	0.972973	0.972973	0.972973	0.972973	0.972973	0.972973	0.972973	0.972973	0.972973	0.972973	0.972973	0.972973	0.972973	0.972973	0.972973	0.972973	0.972973	0.972973	0.972973	0.972973	1.94595	0.972973	0.972973	0.972973	0.972973	0.972973	0.972973	0.972973	0.972973	0.972973
	998	981.7	0.878049	0.878049	0.878049	0.878049	0.878049	0.878049	0.878049	0.878049	0.878049	0.878049	3.5122	0.878049	0.878049	0.878049	0.878049	0.878049	0.878049	2.63415	0.878049	0.878049	0.878049	0.878049	0.878049	0.878049	0.878049	0.878049	0.878049	0.878049	0.878049	0.878049	0.878049	0.878049	0.878049
	999	982.49	0.251748	0.251748	0.251748	0.251748	0.251748	27.1888	0.251748	0.251748	0.251748	0.251748	0.251748	0.251748	0.251748	0.251748	0.251748	0.251748	0.251748	0.251748	0.251748	0.251748	0.251748	0.251748	0.251748	0.251748	0.251748	0.251748	0.251748	0.251748	0.251748	0.251748	0.251748	0.251748	0.251748
	1000	982.5	0.363636	0.363636	0.363636	0.363636	0.363636	0.363636	0.363636	0.363636	0.363636	23.2727	0.363636	0.363636	0.363636	0.363636	0.363636	0.363636	0.363636	0.363636	0.363636	0.363636	0.363636	0.363636	0.363636	0.363636	0.363636	0.363636	0.363636	0.363636	0.363636	0.363636	0.363636	0.363636	0.363636
	1001	982.64	3.786	3.98955	4.07097	0.0143344	0.0143344	0.458701	2.69487	5.14605	1.41911	0.444367	0.0143344	2.89555	5.21772	1.47644	4.05664	0.0143344	0.0143344	0.0143344	0.0143344	0.0143344	0.0143344	0.0143344	0.0143344	0.0143344	0.0143344	0.0143344	0.0143344	0.0143344	0.0143344	0.0143344	0.0143344	0.0143344	0.0143344
	1002	982.65	0.0321934	0.0321934	0.0321934	11.4686	11.8794	0.0321934	0.0321934	0.0321934	0.0321934	0.0321934	0.0321934	0.0321934	0.0321934	0.0321934	0.0321934	11.5896	0.0321934	0.0321934	0.0321934	0.0321934	0.0321934	0.0321934	0.0321934	0.0321934	0.0321934	0.0321934	0.0321934	0.0321934	0.0321934	0.0321934	0.0321934	0.0321934	0.0321934
	1003	982.66	0.923077	0.923077	0.923077	0.923077	0.923077	0.923077	0.923077	0.923077	0.923077	0.923077	0.923077	0.923077	0.923077	0.923077	0.923077	0.923077	0.923077	0.923077	0.923077	3.69231	0.923077	0.923077	0.923077	0.923077	0.923077	0.923077	0.923077	0.923077	0.923077	0.923077	0.923077	0.923077	0.923077
	1004	982.73	1.58452	1.66971	1.70379	2.24799	2.32851	0.0567929	2.89644	0.0567929	2.61247	0.0567929	0.0567929	3.1804	5.33853	2.49889	1.5902	0.0567929	0.0567929	0.0567929	0.0567929	1.81737	0.340757	1.64699	0.0567929	0.0567929	0.0567929	0.0567929	0.0567929	0.0567929	0.0567929	0.0567929	0.0567929	0.170379	0.0567929
	1005	983.68	0.15	0.15	0.15	0.15	0.15	0.15	0.15	0.15	0.15	0.15	0.15	0.15	23.7	0.15	0.15	7.2	0.15	0.15	0.15	0.15	0.15	0.15	0.15	0.15	0.15	0.15	0.15	0.15	0.15	0.15	0.15	0.15	0.15
	1006	983.71	0.229299	0.229299	0.229299	0.229299	0.229299	0.229299	0.229299	0.229299	0.229299	0.229299	0.229299	0.229299	0.229299	0.229299	0.229299	0.229299	0.229299	0.229299	6.42038	0.229299	0.229299	0.229299	0.229299	6.64968	5.73248	6.64968	0.229299	0.229299	0.229299	0.229299	0.229299	0.229299	3.43949
	1007	983.72	0.342857	0.342857	0.342857	0.342857	0.342857	0.342857	0.342857	0.342857	0.342857	0.342857	0.342857	0.342857	0.342857	0.342857	0.342857	0.342857	0.342857	0.342857	0.342857	0.342857	0.342857	0.342857	0.342857	0.342857	0.342857	0.342857	6.17143	5.82857	0.342857	6.17143	6.85714	0.342857	0.342857
	1008	983.73	0.45	0.45	0.45	0.45	0.45	0.45	0.45	0.45	0.45	0.45	5.85	0.45	0.45	0.45	0.45	0.45	0.45	5.85	0.45	0.45	0.45	0.45	0.45	0.45	0.45	0.45	0.45	0.45	1.8	0.45	0.45	0.45	0.45
	1009	984.59	3.25755	3.43269	3.50274	3.5482	3.67529	0.0172549	2.08784	2.51921	0.0172549	0.0172549	0.0172549	2.15686	2.60549	0.0172549	3.50274	5.28	0.0172549	0.0172549	0.0172549	0.0172549	0.0172549	0.0172549	0.0172549	0.0172549	0.0172549	0.0172549	0.0172549	0.0172549	0.0172549	0.0172549	0.0172549	0.0172549	0.0172549
	1010	984.63	3.00826	3.17	3.23469	3.59063	3.71924	0.0130959	2.73705	2.85491	0.0130959	0.0130959	0.0130959	2.81562	3.05135	0.0130959	3.27398	4.21688	0.0130959	0.0130959	0.0130959	0.0130959	0.0130959	0.0130959	0.0130959	0.0130959	0.0130959	0.0130959	0.0130959	0.0130959	0.0130959	0.0130959	0.0130959	0.0130959	0.0130959
	1011	984.68	0.27907	0.27907	0.27907	0.27907	0.27907	0.27907	0.27907	26.2326	0.27907	0.27907	0.27907	0.27907	0.27907	0.27907	0.27907	0.27907	0.27907	0.27907	0.27907	0.27907	0.27907	0.27907	0.27907	0.27907	0.27907	0.27907	0.27907	0.27907	0.27907	0.27907	0.27907	0.27907	0.27907
	1012	985.09	4.27283	4.50255	4.59444	4.79698	4.9688	0.0340329	0.0340329	0.0340329	0.0340329	0.0340329	0.0340329	0.0340329	0.0340329	0.0340329	4.52637	7.3511	0.0340329	0.0340329	0.0340329	0.0340329	0.0340329	0.0340329	0.0340329	0.0340329	0.0340329	0.0340329	0.0340329	0.0340329	0.0340329	0.0340329	0.0340329	0.0340329	0.0340329
	1013	985.13	3.17684	3.34764	3.41596	3.9574	4.09915	0.0184646	3.0282	0.0184646	0.0184646	0.0184646	0.0184646	3.13899	3.3421	0.0184646	3.48982	4.52383	0.0184646	0.0184646	0.0184646	0.0184646	0.0184646	0.0184646	0.0184646	0.0184646	0.0184646	0.0184646	0.0184646	0.0184646	0.0184646	0.0184646	0.0184646	0.0184646	0.0184646
	1014	985.4	0.467532	0.467532	0.467532	0.467532	0.467532	0.467532	0.467532	0.467532	0.467532	0.467532	0.467532	0.467532	0.467532	0.467532	0.467532	0.467532	0.467532	0.467532	0.467532	0.467532	0.467532	0.467532	0.467532	0.467532	0.467532	0.467532	0.467532	0.467532	0.467532	0.467532	0.467532	0.467532	0.467532
	1015	985.7	0.418605	0.418605	0.418605	0.418605	0.418605	0.418605	0.418605	0.418605	0.418605	0.418605	0.418605	0.418605	21.3488	0.418605	0.418605	0.418605	0.418605	0.418605	0.418605	0.418605	0.418605	0.418605	0.418605	0.418605	0.418605	0.418605	0.418605	0.418605	0.418605	0.418605	0.418605	0.418605	0.418605
	1016	987.71	1.39832	1.47349	1.50357	1.72038	1.782	0.0556876	0.0556876	11.416	0.0556876	0.0556876	0.0556876	1.3365	11.0261	0.0556876	0.0556876	2.84007	0.0556876	0.0556876	0.0556876	0.0556876	0.0556876	0.0556876	0.0556876	0.0556876	0.0556876	0.0556876	0.0556876	0.0556876	0.0556876	0.0556876	0.0556876	0.0556876	0.0556876
	1017	988.63	0.580645	0.580645	0.580645	0.580645	0.580645	0.580645	0.580645	0.580645	0.580645	0.580645	0.580645	0.580645	0.580645	0.580645	0.580645	0.580645	5.80645	2.32258	0.580645	0.580645	0.580645	0.580645	0.580645	0.580645	0.580645	0.580645	0.580645	0.580645	0.580645	0.580645	0.580645	1.16129	0.580645
	1018	990.52	0.375	0.375	0.375	0.375	0.375	11.625	0.375	0.375	0.375	11.625	0.375	0.375	0.375	0.375	0.375	0.375	0.375	0.375	0.375	0.375	0.375	0.375	0.375	0.375	0.375	0.375	0.375	0.375	0.375	0.375	0.375	0.375	0.375
	1019	991.72	0.972973	0.972973	0.972973	0.972973	0.972973	0.972973	0.972973	0.972973	0.972973	0.972973	0.972973	0.972973	0.972973	0.972973	0.972973	0.972973	0.972973	0.972973	1.94595	0.972973	0.972973	0.972973	0.972973	0.972973	0.972973	0.972973	0.972973	0.972973	0.972973	0.972973	0.972973	0.972973	0.972973
	1020	991.75	0.553846	0.553846	0.553846	0.553846	0.553846	0.553846	0.553846	0.553846	0.553846	0.553846	0.553846	0.553846	0.553846	0.553846	0.553846	0.553846	0.553846	0.553846	0.553846	2.76923	0.553846	2.76923	0.553846	0.553846	0.553846	0.553846	0.553846	0.553846	0.553846	0.553846	0.553846	0.553846	0.553846
	1021	992.61	0.330275	0.330275	0.330275	0.330275	0.330275	0.330275	11.8899	0.330275	0.330275	0.330275	0.330275	12.8807	0.330275	0.330275	0.330275	0.330275	0.330275	0.330275	0.330275	0.330275	0.330275	0.330275	0.330275	0.330275	0.330275	0.330275	0.330275	0.330275	0.330275	0.330275	0.330275	0.330275	0.330275
	1022	992.62	0.382979	0.382979	0.382979	0.382979	0.382979	12.6383	0.382979	0.382979	0.382979	10.3404	0.382979	0.382979	0.382979	0.382979	0.382979	0.382979	0.382979	0.382979	0.382979	0.382979	0.382979	0.382979	0.382979	0.382979	0.382979	0.382979	0.382979	0.382979	0.382979	0.382979	0.382979	0.382979	0.382979
	1023	992.66	0.010274	0.010274	0.010274	0.010274	0.010274	0.010274	0.010274	0.010274	0.010274	0.010274	2.63014	0.010274	0.544521	0.010274	0.010274	0.010274	0.010274	2.58904	3.08219	1.14041	0.328767	0.965753	0.339041	0.010274	0.554795	0.400685	0.400685	0.390411	1.11986	1.2226	1.47945	0.0410959	0.246575
	1024	992.67	0.529412	0.529412	0.529412	0.529412	0.529412	0.529412	0.529412	0.529412	9	0.529412	0.529412	0.529412	0.529412	9	0.529412	0.529412	0.529412	0.529412	0.529412	0.529412	0.529412	0.529412	0.529412	0.529412	0.529412	0.529412	0.529412	0.529412	0.529412	0.529412	0.529412	0.529412	0.529412
	1025	993.12	3.30259	3.48015	3.55117	2.9386	3.04386	0.101462	0.101462	0.101462	0.101462	3.44971	0.101462	0.101462	5.8848	0.101462	3.85556	3.75409	0.101462	0.101462	0.101462	0.101462	0.101462	0.101462	0.101462	0.101462	0.101462	0.101462	0.101462	0.101462	0.101462	0.101462	0.101462	0.101462	0.101462
	1026	993.58	0.288	0.288	0.288	0.288	0.288	0.288	0.288	10.944	0.288	0.288	0.288	3.456	12.096	0.288	0.288	0.288	0.288	0.288	0.288	0.288	0.288	0.288	0.288	0.288	0.288	0.288	0.288	0.288	0.288	0.288	0.288	0.288	0.288
	1027	993.59	0.349515	0.349515	0.349515	0.349515	0.349515	0.349515	0.349515	0.349515	0.349515	0.349515	0.349515	0.349515	0.349515	0.349515	0.349515	23.767	0.349515	0.349515	0.349515	0.349515	0.349515	0.349515	0.349515	0.349515	0.349515	0.349515	0.349515	0.349515	0.349515	0.349515	0.349515	0.349515	0.349515
	1028	993.6	5.8605	6.17558	6.30161	4.28112	4.43447	0.0777976	0.0777976	0.0777976	0.0777976	0.0777976	0.0777976	0.0777976	0.0777976	0.0777976	6.6128	0.0777976	0.0777976	0.0777976	0.0777976	0.0777976	0.0777976	0.0777976	0.0777976	0.0777976	0.0777976	0.0777976	0.0777976	0.0777976	0.0777976	0.0777976	0.0777976	0.0777976	0.0777976
	1029	993.61	0.461538	0.461538	0.461538	0.461538	0.461538	0.461538	0.461538	0.461538	0.461538	19.8462	0.461538	0.461538	0.461538	0.461538	0.461538	0.461538	0.461538	0.461538	0.461538	0.461538	0.461538	0.461538	0.461538	0.461538	0.461538	0.461538	0.461538	0.461538	0.461538	0.461538	0.461538	0.461538	0.461538
	1030	993.64	4.05712	4.27525	4.3625	4.00106	4.14437	0.109062	0.109062	0.109062	0.109062	0.109062	0.109062	0.109062	2.6175	0.109062	4.14437	5.34406	0.109062	0.109062	0.109062	0.109062	0.109062	0.109062	0.109062	0.109062	0.109062	0.109062	0.109062	0.109062	0.109062	0.109062	0.109062	0.109062	0.109062
	1031	993.66	0.705882	0.705882	0.705882	0.705882	0.705882	0.705882	0.705882	0.705882	0.705882	0.705882	0.705882	0.705882	0.705882	0.705882	0.705882	0.705882	0.705882	0.705882	0.705882	0.705882	0.705882	0.705882	0.705882	11.2941	0.705882	0.705882	0.705882	0.705882	0.705882	0.705882	0.705882	0.705882	0.705882
	1032	993.7	1.39605	1.47111	1.50113	2.06404	2.13797	0.841542	1.54662	8.64286	0.0227444	0.841542	0.0227444	1.61485	9.18872	0.0227444	1.52387	2.70658	0.0227444	0.0227444	0.0227444	0.0227444	0.0227444	0.0227444	0.0227444	0.0227444	0.0227444	0.0227444	0.0227444	0.0227444	0.0227444	0.0227444	0.0227444	0.0227444	0.0227444
	1033	993.73	0.972973	0.972973	0.972973	0.972973	0.972973	0.972973	0.972973	0.972973	0.972973	0.972973	0.972973	0.972973	0.972973	0.972973	0.972973	0.972973	0.972973	0.972973	0.972973	0.972973	0.972973	0.972973	0.972973	0.972973	0.972973	0.972973	0.972973	1.94595	0.972973	0.972973	0.972973	0.972973	0.972973
	1034	993.74	0.878049	0.878049	0.878049	0.878049	0.878049	0.878049	0.878049	0.878049	0.878049	0.878049	0.878049	0.878049	0.878049	0.878049	0.878049	0.878049	0.878049	0.878049	5.26829	0.878049	0.878049	0.878049	0.878049	0.878049	0.878049	0.878049	0.878049	0.878049	0.878049	0.878049	0.878049	0.878049	0.878049
	1035	994.61	6.07623	6.4029	6.53358	0.326679	0.326679	0.326679	0.326679	0.326679	0.326679	0.326679	0.326679	0.326679	0.326679	0.326679	6.53358	0.326679	0.326679	0.326679	0.326679	0.326679	0.326679	0.326679	0.326679	0.326679	0.326679	0.326679	0.326679	0.326679	0.326679	0.326679	0.326679	0.326679	0.326679
	1036	994.67	0.631579	0.631579	0.631579	0.631579	0.631579	0.631579	0.631579	0.631579	0.631579	0.631579	0.631579	0.631579	0.631579	0.631579	0.631579	0.631579	0.631579	0.631579	0.631579	0.631579	0.631579	0.631579	0.631579	0.631579	0.631579	0.631579	0.631579	0.631579	0.631579	0.631579	0.631579	0.631579	0.631579
	1037	994.74	0.9	0.9	0.9	0.9	0.9	0.9	0.9	0.9	0.9	0.9	0.9	0.9	0.9	0.9	0.9	0.9	0.9	0.9	0.9	0.9	0.9	0.9	0.9	2.7	1.8	1.8	0.9	0.9	0.9	0.9	0.9	0.9	0.9
	1038	995.67	0.679245	0.679245	0.679245	0.679245	0.679245	0.679245	0.679245	0.679245	0.679245	0.679245	0.679245	0.679245	0.679245	0.679245	0.679245	0.679245	0.679245	0.679245	2.03774	0.679245	0.679245	0.679245	0.679245	0.679245	0.679245	0.679245	0.679245	0.679245	0.679245	0.679245	0.679245	0.679245	0.679245
	1039	995.75	0.947368	0.947368	0.947368	0.947368	0.947368	0.947368	0.947368	0.947368	0.947368	0.947368	0.947368	0.947368	0.947368	0.947368	0.947368	0.947368	0.947368	0.947368	2.84211	0.947368	0.947368	0.947368	0.947368	0.947368	0.947368	0.947368	0.947368	0.947368	0.947368	0.947368	0.947368	0.947368	0.947368
	1040	996.61	0.251748	0.251748	0.251748	0.251748	0.251748	0.251748	0.251748	13.3427	0.251748	0.251748	0.251748	0.251748	14.0979	0.251748	0.251748	0.251748	0.251748	0.251748	0.251748	0.251748	0.251748	0.251748	0.251748	0.251748	0.251748	0.251748	0.251748	0.251748	0.251748	0.251748	0.251748	0.251748	0.251748
	1041	996.62	8.23221	8.6748	8.85184	0.0396944	0.0396944	0.0396944	0.0396944	0.0396944	0.0396944	0.0396944	0.0396944	0.0396944	0.0396944	0.0396944	8.97092	0.0396944	0.0396944	0.0396944	0.0396944	0.0396944	0.0396944	0.0396944	0.0396944	0.0396944	0.0396944	0.0396944	0.0396944	0.0396944	0.0396944	0.0396944	0.0396944	0.0396944	0.0396944
	1042	997.62	0.642857	0.642857	0.642857	0.642857	0.642857	0.642857	0.642857	0.642857	0.642857	0.642857	0.642857	0.642857	0.642857	0.642857	0.642857	0.642857	0.642857	0.642857	0.642857	0.642857	0.642857	0.642857	0.642857	0.642857	0.642857	0.642857	0.642857	0.642857	0.642857	0.642857	0.642857	0.642857	0.642857
	1043	997.63	0.11055	0.11055	0.11055	10.3525	10.7233	0.11055	0.11055	0.11055	0.11055	0.11055	0.11055	0.11055	0.11055	0.11055	0.11055	11.2761	0.11055	0.11055	0.11055	0.11055	0.11055	0.11055	0.11055	0.11055	0.11055	0.11055	0.11055	0.11055	0.11055	0.11055	0.11055	0.11055	0.11055
	1044	997.73	1.3791	1.45325	1.48291	2.10811	2.18362	0.896262	1.53179	8.62041	0.11407	0.879966	0.0162957	1.59698	8.91373	0.0162957	1.5155	2.96581	0.0162957	0.0162957	0.0162957	0.0162957	0.0162957	0.0162957	0.0162957	0.0162957	0.0162957	0.0162957	0.0162957	0.0162957	0.0162957	0.0162957	0.0162957	0.0162957	0.0162957
	1045	998.44	0.837209	0.837209	0.837209	0.837209	0.837209	0.837209	0.837209	0.837209	0.837209	0.837209	0.837209	0.837209	0.837209	0.837209	0.837209	0.837209	0.837209	0.837209	3.34884	0.837209	0.837209	0.837209	0.837209	2.51163	2.51163	0.837209	0.837209	0.837209	0.837209	0.837209	0.837209	0.837209	0.837209
	1046	998.62	0.0849057	0.0849057	0.0849057	0.0849057	0.0849057	0.0849057	2.71698	13.0755	0.849057	0.0849057	0.0849057	2.9717	13.7547	0.0849057	0.0849057	0.0849057	0.0849057	0.0849057	0.0849057	0.0849057	0.0849057	0.0849057	0.0849057	0.0849057	0.0849057	0.0849057	0.0849057	0.0849057	0.0849057	0.0849057	0.0849057	0.0849057	0.0849057
	1047	998.68	0.75	0.75	0.75	0.75	0.75	0.75	0.75	0.75	0.75	0.75	0.75	0.75	0.75	0.75	0.75	0.75	0.75	0.75	1.5	0.75	0.75	0.75	0.75	0.75	0.75	0.75	0.75	0.75	0.75	0.75	0.75	0.75	0.75
	1048	998.76	0.857143	0.857143	0.857143	0.857143	0.857143	0.857143	0.857143	0.857143	0.857143	0.857143	0.857143	0.857143	0.857143	0.857143	0.857143	0.857143	0.857143	0.857143	0.857143	3.42857	0.857143	3.42857	0.857143	0.857143	0.857143	0.857143	0.857143	0.857143	0.857143	0.857143	0.857143	0.857143	0.857143
	1049	999.62	6.58742	6.94158	7.08325	0.24425	0.24425	0.24425	0.24425	0.24425	0.24425	0.24425	0.24425	0.24425	0.24425	0.24425	7.57175	0.24425	0.24425	0.24425	0.24425	0.24425	0.24425	0.24425	0.24425	0.24425	0.24425	0.24425	0.24425	0.24425	0.24425	0.24425	0.24425	0.24425	0.24425
	1050	999.78	0.75	0.75	0.75	0.75	0.75	0.75	0.75	0.75	0.75	0.75	0.75	0.75	0.75	0.75	0.75	0.75	0.75	0.75	0.75	0.75	0.75	0.75	0.75	0.75	0.75	0.75	0.75	0.75	0.75	3.75	0.75	0.75	0.75
	1051	1000.68	0.262774	0.262774	0.262774	0.262774	0.262774	0.262774	0.262774	12.3504	0.262774	0.262774	0.262774	0.262774	14.7153	0.262774	0.262774	0.262774	0.262774	0.262774	0.262774	0.262774	0.262774	0.262774	0.262774	0.262774	0.262774	0.262774	0.262774	0.262774	0.262774	0.262774	0.262774	0.262774	0.262774
	1052	1001.13	7.05833	7.43781	7.5896	0.421644	0.421644	0.421644	0.421644	0.421644	0.421644	0.421644	0.421644	0.421644	0.421644	0.421644	0.421644	0.421644	0.421644	0.421644	0.421644	0.421644	0.421644	0.421644	0.421644	0.421644	0.421644	0.421644	0.421644	0.421644	0.421644	0.421644	0.421644	0.421644	0.421644
	1053	1001.63	5.92898	6.24774	6.37524	0.335539	0.335539	0.335539	0.335539	0.335539	0.335539	0.335539	0.335539	0.335539	0.335539	0.335539	6.71078	0.335539	0.335539	0.335539	0.335539	0.335539	0.335539	0.335539	0.335539	0.335539	0.335539	0.335539	0.335539	0.335539	0.335539	0.335539	0.335539	0.335539	0.335539
	1054	1001.72	0.679245	0.679245	0.679245	0.679245	0.679245	0.679245	0.679245	0.679245	0.679245	0.679245	0.679245	0.679245	0.679245	0.679245	0.679245	0.679245	0.679245	0.679245	0.679245	0.679245	0.679245	0.679245	0.679245	0.679245	0.679245	2.71698	0.679245	0.679245	0.679245	5.43396	5.43396	0.679245	0.679245
	1055	1001.73	0.283465	0.283465	0.283465	0.283465	0.283465	0.283465	0.283465	0.283465	0.283465	0.283465	0.283465	0.283465	0.283465	0.283465	0.283465	0.283465	0.283465	0.283465	0.283465	0.283465	0.283465	0.283465	0.283465	0.283465	0.283465	0.283465	0.283465	0.283465	0.283465	0.283465	0.283465	0.283465	0.283465
	1056	1002.61	0.0305329	0.0305329	0.0305329	3.36038	3.48075	0.0305329	3.9998	8.09121	0.0305329	0.0305329	0.0305329	4.30513	8.21334	0.0305329	0.0305329	3.66394	0.0305329	0.0305329	0.0305329	0.0305329	0.0305329	0.0305329	0.0305329	0.0305329	0.0305329	0.0305329	0.0305329	0.0305329	0.0305329	0.0305329	0.0305329	0.0305329	0.0305329
	1057	1002.65	0.642857	0.642857	0.642857	0.642857	0.642857	0.642857	0.642857	0.642857	0.642857	0.642857	2.57143	0.642857	0.642857	0.642857	0.642857	0.642857	6.42857	1.92857	0.642857	0.642857	0.642857	0.642857	0.642857	0.642857	0.642857	0.642857	0.642857	0.642857	1.28571	0.642857	0.642857	0.642857	0.642857
	1058	1003.65	0.818182	0.818182	0.818182	0.818182	0.818182	0.818182	0.818182	0.818182	0.818182	0.818182	0.818182	0.818182	0.818182	0.818182	0.818182	0.818182	0.818182	0.818182	0.818182	0.818182	0.818182	0.818182	0.818182	0.818182	0.818182	0.818182	0.818182	0.818182	0.818182	0.818182	0.818182	0.818182	0.818182
	1059	1003.7	0.348471	0.348471	0.348471	6.72842	6.96942	0.348471	0.348471	0.348471	0.348471	0.348471	0.348471	0.348471	0.348471	0.348471	0.348471	10.8026	0.348471	0.348471	0.348471	0.348471	0.348471	0.348471	0.348471	0.348471	0.348471	0.348471	0.348471	0.348471	0.348471	0.348471	0.348471	0.348471	0.348471
[truncated: 3,501 more rows]

## Sheet: RawNeg
	Signal ID	Peaks	TB (Normalized ion intensity)																		Non-TB
[truncated: 763 more rows]
