# Supplementary material for: Detection of Tuberculosis by The Analysis of Exhaled Breath Particles with High-resolution Mass Spectrometry
Source: Sci Rep. 2020 May 6;10:7647. doi: 10.1038/s41598-020-64637-6 (PMC7203136; doi:10.1038/s41598-020-64637-6)
Supplement: Supplementary file 3 — Supplementary information 3. [file 41598_2020_64637_MOESM3_ESM.xlsx]

## Sheet: Masi & O.View data
Control/TB Patient	Sample ID	Participant name	Gender	HIV status	On ART during sampling	Smoking status	Any medical condition other than HIV	Current treatment (Amoxicillin prescribed after sample collection)	Age	Sampling date
TB Patient	123	TDRS_123_LF	Female	Negative	No	Yes	No	No	29	2017-08-22
TB Patient	124	TDRS_124_SM	female	Negative	No	No	No	Amoxicillin	18	2017-08-24
TB Patient	125	TDRS_125_PS	Male	Positive	Yes	Yes	No	Amoxicillin	48	2017-08-25
TB Patient	136	TDRS_136_TF	Female	Positive	Yes	No	No	Amoxicillin	46	2017-10-13
TB Patient	140	TDRS_140_BC	Male	Negative	No	Yes	No	No	22	2017-11-02
TB Patient	142	TDRS_142_NZ	Male	Positive	Yes	No	No	No	34	2017-11-14
TB Patient	143	TDRS_143_LN	Male	Positive	Yes	No	No	Amoxicillin	41	2017-11-14
TB Patient	145	TDRS_145_AQ	Male	Positive	Yes	Yes	No	Amoxicillin	30	2017-11-21
TB Patient	146	TDRS_146_WF	Female	Negative	No	No	No	Amoxicillin	19	2017-11-28
Negative Control	147	TDRS_147_TM	Male	Negative	No	Yes	No	No	31	2017-12-11
Negative Control	148	TDRS_148_JS	Male	Negative	No	Yes	No	No	37	2017-12-12
TB Patient	149	TDRS_149_NM	Female	Positive	Yes	No	No	No	30	2018-01-10
Negative Control	150	TDRS_150_NM	Male	Positive	Yes	No	No	No	42	2018-01-12
TB Patient	151	TDRS_151_KS	Male	Positive	Yes	Yes	No	Amoxicillin	40	2018-01-16
TB Patient	152	TDRS_152_SK	Male	Negative	No	Yes	No	No	23	2018-01-17
Negative Control	153	TDRS_153_YW	Female	Positive	Yes	No	No	No	30	2018-01-24
TB Patient	154	TDRS_154_RV	Female	Negative	No	Yes	No	No	46	2018-01-26
Negative Control	155	TDRS_155_RB	Female	Negative	No	Yes	No	No	40	2018-01-29
Negative Control	156	TDRS_156_TD	Male	Positive	Yes	Yes	No	Co-trimoxazole	38	2018-01-31
TB Patient	157	TDRS_157_RA	Male	Negative	No	Yes	No	No	53	2018-02-02
Negative Control	158	TDRS_158_SX	Male	Negative	No	No	No	Amoxicillin	60	2018-02-05
Negative Control	159	TDRS_159_KH	Female	Negative	No	Yes	No	No	33	2018-02-06
TB Patient	160	TDRS_160_AM	Male	Positive	Yes	Yes	No	Amoxicillin	36	2018-02-07
Healthy Volunteer	161	TDRS_161_NP	Female	Negative	No	No	No	Claritin	22	2018-02-14
Healthy Volunteer	162	TDRS_162_NB	Female	Negative	No	No	No	No	24	2018-02-20
Healthy Volunteer	163	TDRS_163_RW	Male	Negative	No	No	No	No	69	2018-02-21
TB Patient	164	TDRS_164_NN	Female	Positive	Yes	No	No	Amoxicillin	27	2018-02-21
Healthy Volunteer	165	TDRS_165_MG	Female	Negative	No	No	No	No	30	2018-02-22
Healthy Volunteer	166	TDRS_166__MS	Male	Negative	No	Yes	Cholesterol	No	30	2018-02-22
Healthy Volunteer	167	TDRS_167_JL	Male	Negative	No	No	No	No	27	2018-02-22
TB Patient	168	TDRS_168_LM	Male	Negative	No	Yes	No	Amoxicillin	59	2018-02-26
TB Patient	169	TDRS_169_WD	Male	Negative	No	Yes	No	Amoxicillin	55	2018-02-28
Healthy Volunteer	Control	N/A	Male	Negative	No	No	No	No	N/A	N/A
Healthy Volunteer	Control	N/A	Male	Negative	No	No	No	No	N/A	N/A
Healthy Volunteer	Control	N/A	Male	Negative	No	No	No	No	N/A	N/A
